# Supplementary material for: Gut microbiota composition in relation to intake of added sugar, sugar-sweetened beverages and artificially sweetened beverages in the Malmö Offspring Study
Source: Eur J Nutr. 2020 Oct 8;60(4):2087–97. doi: 10.1007/s00394-020-02392-0 (PMC8137620; doi:10.1007/s00394-020-02392-0)
Supplement: Supplementary file 1 — Supplementary file1 (XLSX 540 kb) [file 394_2020_2392_MOESM1_ESM.xlsx]

## Sheet: Table of Content Supplement
European Journal of Nutrition
Gut microbiota composition in relation to intake of added sugar, sugar-sweetened beverages and artificially sweetened beverages in the Malmö Offspring Study
Stina Ramne, Louise Brunkwall, Ulrika Ericson, Nicola Gray, Gunter GC Kuhnle, Peter M Nilsson, Marju Orho-Melander, Emily Sonestedt
Correspondance: Stina Ramne, Department of Clinical Sciences Malmö, Lund University, Sweden; stina.ramne@med.lu.se
Name of table/figure	Content of table/figure	Interaction analyses	Sensitivity analyses
Supplemental Figure 1	Comparison of those reporting high added sugar intake but with low U-fructose (potential fructose malabsobers) against the rest.
Supplmental Table 1	Added sugar basic model: adjusted for age, sex and energy intake
Supplmental Table 2	Added sugar model 1: adjusted for age, sex and energy intake, smoking and PAL	X	X
Supplmental Table 3	Added sugar model 1+fiber intake: adjusted for age, sex and energy intake, smoking, PAL and fiber intake
Supplmental Table 4	Added sugar model 1+BMI: adjusted for age, sex and energy intake, smoking, PAL and BMI
Supplmental Table 5	Added sugar model 2: adjsuted for age, sex and energy intake, smoking, PAL, fiber intake and BMI		X
Supplemental Table 6	PC added×U-sugars basic model: adjusted for age, sex and energy intake
Supplemental Table 7	PC added×U-sugars model 1: adjusted for age, sex and energy intake, smoking and PAL	X	X
Supplemental Table 8	PC added×U-sugars model 1+fiber intake: adjusted for age, sex and energy intake, smoking, PAL and fiber intake
Supplemental Table 9	PC added×U-sugars model 1+BMI: adjusted for age, sex and energy intake, smoking, PAL and BMI
Supplemental Table 10	PC added×U-sugars model 2: adjsuted for age, sex and energy intake, smoking, PAL, fiber intake and BMI		X
Supplemental Table 11	SSB basic model: adjusted for age, sex and energy intake
Supplemental Table 12	SSB model 1: adjusted for age, sex and energy intake, smoking and PAL	X	X
Supplemental Table 13	SSB model 1+fiber intake: adjusted for age, sex and energy intake, smoking, PAL and fiber intake
Supplemental Table 14	SSB model 1+BMI: adjusted for age, sex and energy intake, smoking, PAL and BMI
Supplemental Table 15	SSB model 2: adjsuted for age, sex and energy intake, smoking, PAL, fiber intake and BMI		X
Supplmental Table 16	SSB basic model: adjusted for age, sex and energy intake
Supplmental Table 17	SSB model 1: adjusted for age, sex and energy intake, smoking and PAL	X	X
Supplmental Table 18	SSB model 1+fiber intake: adjusted for age, sex and energy intake, smoking, PAL and fiber intake
Supplmental Table 19	SSB model 1+BMI: adjusted for age, sex and energy intake, smoking, PAL and BMI
Supplmental Table 20	SSB model 2: adjsuted for age, sex and energy intake, smoking, PAL, fiber intake and BMI		X

## Sheet: Figure S1
Supplemental Figure 1. Comparison of those reporting high added sugar intake but with low U-fructose (potential fructose malabsobers) against the rest.
A) Potential fructose malabsorbers are determined using crosstabulation of quartiles.
B) Scatter plot of added sugar and urinary fructose.
C) Top three genera associated with with having high added sugar intake but with low U-fructose (potential fructose malabsorbers) (red) compared to the remaining study sample (blue), determined using negative binomial regressions adjusted according to model 1 (age, sex, energy intake, smoking and PAL).

## Sheet: S1 - Added sugar (basic)
Supplemental Table 1. Associations between added sugar intake and bactieral genera adjusted according to the basic model (age, sex and energy intake).
Associations are sorted on P-trend.
		<10E% (n=455)		10-20E% (n=780)		>20E% (n=136)
Bacteria	n	Mean	SD	Mean	SD	Mean	SD	ß-trend	P-trend	Rank P-value	0.05Q(i/m)	sig(FDR0.05)
g__Streptococcusf__Streptococcac	1371	7.72353	0.133177	8.07619	0.102383	8.66847	0.254073	0.0536776	0.000801908	1	0.000781	sig
g__Oxalobacterf__Oxalobacteracea	1371	2.81585	0.195002	2.32744	0.123889	2.06218	0.269215	-0.168297	0.0111094	2	0.001563	-
g__Lachnobacteriumf__Lachnospira	1371	4.13202	0.0967483	4.03744	0.0725968	3.57538	0.164504	-0.05343	0.0188923	3	0.002344	-
g__Odoribacterf__Odoribacterace	1371	2.03178	0.160819	1.87573	0.113119	1.23552	0.186655	-0.183466	0.020033	4	0.003125	-
g__Paraprevotellaf__Paraprevote	1371	3.99356	0.280796	3.18755	0.171727	3.28961	0.420661	-0.139469	0.0334231	5	0.003906	-
g__Lactobacillusf__Lactobacillac	1371	2.51952	0.12842	2.8369	0.107282	3.01474	0.272603	0.0993845	0.0387999	6	0.004688	-
g__Dialisterf__Veillonellaceaeo_	1371	8.40407	0.232762	9.00332	0.186004	9.16786	0.45265	0.0520743	0.0470139	7	0.005469	-
g__Succiniclasticumf__Veillonell	1371	0.151382	0.0578787	0.0613289	0.0184485	0.0573722	0.0426313	-0.667517	0.0511266	8	0.00625	-
g__Anaerotruncusf__Ruminococcace	1371	2.31814	0.115148	2.38225	0.0888565	2.91754	0.251962	0.0875006	0.0587388	9	0.007031	-
g__Turicibacterf__Turicibacterac	1371	4.32543	0.140851	4.57265	0.110173	4.83404	0.27327	0.0555848	0.0667439	10	0.007813	-
g__f__Erysipelotrichaceaeo__Erys	1371	8.27443	0.137239	8.49164	0.105191	8.66734	0.254941	0.0240956	0.123057	11	0.008594	-
g__Alistipesf__Rikenellaceaeo__B	1371	4.55	0.196794	4.74594	0.155472	5.21769	0.407289	0.0596385	0.14675	12	0.009375	-
g__Veillonellaf__Veillonellaceae	1371	5.31342	0.13138	4.99441	0.093459	5.12431	0.225836	-0.0328539	0.162347	13	0.010156	-
g__SMB53f__Clostridiaceaeo__Clos	1371	5.04306	0.12264	5.01365	0.0911777	4.60442	0.205043	-0.0316128	0.170887	14	0.010938	-
g__Phascolarctobacteriumf__Veill	1371	6.43671	0.272389	5.98441	0.19211	5.91599	0.456576	-0.0526778	0.189422	15	0.011719	-
g__Blautiaf__Lachnospiraceaeo__C	1371	11.5735	0.16247	11.6518	0.123172	12.0941	0.301029	0.0169344	0.202707	16	0.0125	-
g__f__Christensenellaceaeo__Clos	1371	4.12862	0.114741	4.27607	0.0897461	4.40303	0.224067	0.0331942	0.210867	17	0.013281	-
g__Fusobacteriumf__Fusobacteriac	1371	1.05919	0.0914915	0.910544	0.0600399	1.53755	0.226138	0.092218	0.233037	18	0.014063	-
g__Lactococcusf__Streptococcacea	1371	3.38394	0.135008	3.15425	0.0950517	3.17948	0.228576	-0.0445732	0.237412	19	0.014844	-
g__f__Peptostreptococcaceaeo__Cl	1371	6.37795	0.125483	6.49353	0.0947733	6.68511	0.228968	0.0217293	0.238166	20	0.015625	-
g__Cetobacteriumf__Fusobacteriac	1371	0.0068529	0.00767408	0.0149706	0.00927682	0.0521222	0.0855664	0.970907	0.257334	21	0.016406	-
g__Acidaminococcusf__Veillonella	1371	1.66001	0.185748	1.40794	0.123551	1.37585	0.290834	-0.11837	0.267047	22	0.017188	-
g__Roseburiaf__Lachnospiraceaeo_	1371	9.0724	0.144015	8.97749	0.108044	8.72382	0.255941	-0.0163776	0.281293	23	0.017969	-
g__f__Enterobacteriaceaeo__Enter	1371	3.16542	0.143298	3.20545	0.109138	3.55435	0.286065	0.0430551	0.313466	24	0.01875	-
g__Butyricimonasf__Odoribactera	1371	7.4092	0.181803	7.58968	0.140752	7.75971	0.344557	0.0234371	0.315829	25	0.019531	-
g__f__RF16o__Bacteroidalesc__Bac	1371	2.15194	0.174028	1.96433	0.119951	1.88668	0.2766	-0.0745817	0.328068	26	0.020313	-
g__Bacteroidesf__Bacteroidaceaeo	1371	15.2748	0.18672	14.997	0.139705	15.0419	0.336154	-0.0114002	0.330604	27	0.021094	-
g__f__S247o__Bacteroidalesc__Ba	1371	4.48392	0.207035	4.24416	0.149346	4.18605	0.356171	-0.0415802	0.346454	28	0.021875	-
g__f__Clostridiaceaeo__Clostridi	1371	6.60523	0.123234	6.53493	0.0920994	6.34606	0.217287	-0.0167511	0.346886	29	0.022656	-
g__Collinsellaf__Coriobacteriace	1371	6.85315	0.124937	6.9642	0.0952532	7.07129	0.230178	0.0158037	0.359251	30	0.023438	-
g__Peptococcusf__Peptococcaceaeo	1371	0.358616	0.0732454	0.420078	0.0715422	0.533959	0.215125	0.185042	0.367798	31	0.024219	-
g__Doreaf__Lachnospiraceaeo__Clo	1371	9.12582	0.143923	9.15738	0.109281	9.45895	0.26716	0.013047	0.384337	32	0.025	-
g__f__Barnesiellaceaeo__Bacter	1371	10.6015	0.155259	10.6595	0.117824	10.9298	0.287536	0.0119304	0.391607	33	0.025781	-
g__Megasphaeraf__Veillonellaceae	1371	0.607874	0.0662134	0.68409	0.055243	0.693439	0.13458	0.0838832	0.413529	34	0.026563	-
g__Desulfovibriof__Desulfovibrio	1371	1.5388	0.139078	1.60009	0.112439	1.82183	0.308422	0.0686384	0.42794	35	0.027344	-
g__Eubacteriumf__Erysipelotric	1371	5.46712	0.177375	5.37588	0.133576	5.97193	0.350391	0.0237921	0.441059	36	0.028125	-
g__Lachnospiraf__Lachnospiraceae	1371	5.93294	0.116516	5.66211	0.0857915	5.96066	0.21165	-0.0145452	0.442573	37	0.028906	-
g__Faecalibacteriumf__Ruminococc	1371	12.3216	0.167874	12.2775	0.12639	12.0006	0.299209	-0.00984958	0.448247	38	0.029688	-
g__Akkermansiaf__Verrucomicrobia	1371	5.6866	0.205169	5.81761	0.160482	5.95878	0.396865	0.0231686	0.5043	39	0.030469	-
g__Adlercreutziaf__Coriobacteria	1371	6.86085	0.132617	6.90258	0.100393	6.58059	0.234658	-0.0113567	0.537904	40	0.03125	-
g__f__Paraprevotellaceaeo__Bac	1371	0.501328	0.0853238	0.595854	0.0809176	0.549823	0.182374	0.0947304	0.590978	41	0.032031	-
g__Oscillospiraf__Ruminococcacea	1371	10.636	0.155497	10.4961	0.116934	10.5457	0.282493	-0.00740495	0.59741	42	0.032813	-
g__Prevotellaf__Paraprevotell	1371	1.26963	0.129823	1.19273	0.0943576	1.17189	0.226236	-0.0481068	0.627482	43	0.033594	-
g__Anaerostipesf__Lachnospiracea	1371	6.40906	0.139503	6.32032	0.104722	6.69962	0.261377	0.0100123	0.629615	44	0.034375	-
g__f__Mogibacteriaceaeo__Clost	1371	6.6154	0.122582	6.75112	0.0938044	6.63201	0.223708	0.00783099	0.655897	45	0.035156	-
g__f__o__YS2c__4C0d2	1371	2.06133	0.169792	1.96586	0.127071	1.94977	0.30283	-0.0346376	0.666495	46	0.035938	-
g__Clostridiumf__Clostridiaceaeo	1371	6.79721	0.124618	6.93111	0.0949647	6.80766	0.225572	0.0071634	0.67943	47	0.036719	-
g__f__o__RF39c__Mollicutes	1371	3.91368	0.244475	3.89676	0.183901	3.65297	0.417654	-0.0238873	0.689683	48	0.0375	-
g__Ruminococcusf__Lachnospirac	1371	9.57474	0.147684	9.5924	0.111778	9.72347	0.270218	0.00571154	0.697025	49	0.038281	-
g__f__o__RF32c__Alphaproteobacte	1371	3.13971	0.212285	3.00962	0.155592	3.51866	0.442448	0.0224428	0.727188	50	0.039063	-
g__Ruminococcusf__Ruminococcacea	1371	11.1981	0.159724	11.1041	0.120218	11.4466	0.293992	0.00436371	0.748595	51	0.039844	-
g__f__Lachnospiraceaeo__Clostrid	1371	12.5735	0.169408	12.5392	0.127748	12.7596	0.309307	0.00391988	0.759822	52	0.040625	-
g__f__o__Bacteroidalesc__Bactero	1371	2.28779	0.185669	2.29019	0.141154	2.45203	0.369401	0.0228863	0.768805	53	0.041406	-
g__f__Coriobacteriaceaeo__Coriob	1371	7.92037	0.133624	7.99467	0.102186	7.95344	0.246695	0.00463015	0.774032	54	0.042188	-
g__Coprococcusf__Lachnospiraceae	1371	10.3277	0.153393	10.3129	0.115874	10.462	0.280684	0.00376374	0.790253	55	0.042969	-
g__f__Rikenellaceaeo__Bacteroida	1371	12.7247	0.170269	12.6536	0.12833	12.8943	0.31199	0.0024275	0.849237	56	0.04375	-
g__Sutterellaf__Alcaligenaceaeo_	1371	3.93687	0.214507	3.74053	0.155945	4.03455	0.401399	-0.00899957	0.862717	57	0.044531	-
g__Parabacteroidesf__Porphyromon	1371	11.1311	0.159095	10.9932	0.119671	11.3409	0.292783	0.00187361	0.891002	58	0.045313	-
g__Prevotellaf__Prevotellaceaeo_	1371	6.56253	0.223426	6.25393	0.162003	6.81892	0.418247	-0.00327772	0.918773	59	0.046094	-
g__f__Ruminococcaceaeo__Clostrid	1371	14.5021	0.181804	14.5038	0.137417	14.5494	0.330752	0.00111088	0.925884	60	0.046875	-
g__f__o__Clostridialesc__Clostri	1371	13.1057	0.172792	13.1148	0.130675	13.1324	0.314421	0.000906212	0.942495	61	0.047656	-
g__f__Halanaerobiaceaeo__Halanae	1371	8.18432	0.137157	8.10094	0.102617	8.24728	0.246692	-0.000883458	0.95572	62	0.048438	-
g__Catenibacteriumf__Erysipelotr	1371	1.0436	0.12925	0.961709	0.0915953	1.11262	0.251633	-0.00531138	0.963483	63	0.049219	-
g__f__o__SHA98c__Clostridia	1371	2.5685	0.176374	2.52814	0.132352	2.62953	0.333219	0.00213621	0.973864	64	0.05	-

## Sheet: S2 - Added sugar (1)
Supplemental Table 2. Associations between added sugar intake and bactieral genera adjusted according to model 1 (age, sex, energy intake, smoking status and physical activity level).														Interaction			Sensitivity analysis antibiotics				Sensitivity analysis probiotics
Associations are sorted on P-trend.														added sugar×fiber	added sugar×BMI
		<10E% (n=455)		10-20E% (n=780)		>20E% (n=136)
Bacteria	n	Mean	SD	Mean	SD	Mean	SD	ß-trend	P-trend	Rank P-value	0.05Q(i/m)	sig(FDR0.05)		P-interaction	P-interaction		n	ß-trend	P-trend		n	ß-trend	P-trend
g__Streptococcusf__Streptococcac	1371	7.72447	0.133535	8.07699	0.102483	8.66011	0.254808	0.0532824	0.000930412	1	0.00078125	-		0.600209	0.295935		1050	0.0532561	0.00420794		894	0.0435501	0.0311794
g__Oxalobacterf__Oxalobacteracea	1371	2.80907	0.194165	2.32458	0.123605	2.09863	0.276372	-0.161795	0.0148379	2	0.0015625	-		0.979526	0.0575541		1050	-0.109608	0.1377		894	-0.104251	0.188167
g__Paraprevotellaf__Paraprevote	1371	4.03303	0.285605	3.18537	0.171624	3.20705	0.412151	-0.155403	0.0190311	3	0.00234375	-		0.16827	0.303338		1050	-0.113121	0.134585		894	-0.137912	0.0939419
g__Lachnobacteriumf__Lachnospira	1371	4.12942	0.0968977	4.03475	0.0726059	3.59695	0.165959	-0.0513416	0.0247834	4	0.003125	-		0.643192	0.650769		1050	-0.0344276	0.185104		894	-0.0511301	0.0768087
g__Odoribacterf__Odoribacterace	1371	2.01039	0.15944	1.88102	0.113686	1.25772	0.190869	-0.16955	0.0327793	5	0.00390625	-		0.926751	0.668441		1050	-0.204894	0.0213221		894	-0.139312	0.136092
g__Succiniclasticumf__Veillonell	1371	0.173577	0.0739137	0.0611599	0.0196206	0.0625759	0.0477348	-0.738076	0.0327929	6	0.0046875	-		0.623076	0.337655		1050	-0.593228	0.139197		894	-1.43992	0.0175785
g__Lactobacillusf__Lactobacillac	1371	2.54419	0.13023	2.8229	0.106511	3.00398	0.271156	0.0899684	0.0619045	7	0.00546875	-		0.223552	0.199865		1050	0.0990126	0.0768468		894	0.0984845	0.120648
g__Dialisterf__Veillonellaceaeo_	1371	8.43196	0.233783	8.98812	0.185222	9.1551	0.45265	0.0488508	0.0632585	8	0.00625	-		0.596941	0.849211		1050	0.0478695	0.109425		894	0.0410893	0.199398
g__Anaerotruncusf__Ruminococcace	1371	2.31155	0.114516	2.39209	0.0888523	2.88051	0.247741	0.0862129	0.0633104	9	0.00703125	-		0.109589	0.101446		1050	0.108291	0.0473097		894	0.10506	0.0682006
g__Cetobacteriumf__Fusobacteriac	1371	0.00716221	0.00904553	0.0214109	0.0215871	0.353595	0.73398	1.80916	0.0705479	10	0.0078125	-		0.0947893	0.642743		1050	1.68431	0.164323		894	3.14049	0.126892
g__Turicibacterf__Turicibacterac	1371	4.33262	0.141537	4.56802	0.110071	4.83698	0.274159	0.0543674	0.0745301	11	0.00859375	-		0.766148	0.465663		1050	0.058045	0.108332		894	0.0735789	0.0553126
g__f__Erysipelotrichaceaeo__Erys	1371	8.27468	0.137576	8.49409	0.1053	8.65224	0.255513	0.0235936	0.132953	12	0.009375	-		0.874422	0.460221		1050	0.0289066	0.107898		894	0.0268059	0.173088
g__Alistipesf__Rikenellaceaeo__B	1371	4.54741	0.19681	4.74861	0.155561	5.21217	0.408759	0.0597587	0.147692	13	0.0101563	-		0.617825	0.927003		1050	0.056692	0.210354		894	0.0847982	0.0942944
g__SMB53f__Clostridiaceaeo__Clos	1371	5.04878	0.123033	5.00851	0.0910688	4.61402	0.20598	-0.0320305	0.167302	14	0.0109375	-		0.0841953	0.931259		1050	-0.0226973	0.398272		894	-0.0142135	0.617542
g__f__Christensenellaceaeo__Clos	1371	4.11928	0.114319	4.27814	0.08954	4.42625	0.225337	0.0366059	0.168307	15	0.0117188	-		0.514733	0.795484		1050	0.0284306	0.334347		894	0.0426997	0.199336
g__Veillonellaf__Veillonellaceae	1371	5.31893	0.131144	4.98602	0.0928607	5.15589	0.226656	-0.0321068	0.172134	16	0.0125	-		0.398186	0.915558		1050	-0.0295726	0.273938		894	-0.0447185	0.136381
g__Phascolarctobacteriumf__Veill	1371	6.44117	0.273345	5.98307	0.192191	5.90831	0.45725	-0.0536575	0.183436	17	0.0132813	-		0.988066	0.789683		1050	-0.0362518	0.432139		894	-0.0219869	0.668358
g__Lactococcusf__Streptococcacea	1371	3.38621	0.135596	3.1557	0.0951874	3.16372	0.228991	-0.046624	0.220211	18	0.0140625	-		0.691248	0.351024		1050	-0.026583	0.54644		894	0.0121943	0.790429
g__f__Peptostreptococcaceaeo__Cl	1371	6.3747	0.125479	6.49398	0.0946576	6.69353	0.229558	0.0225105	0.223083	19	0.0148438	-		0.0614088	0.414812		1050	0.01107	0.604307		894	0.0365217	0.111722
g__Acidaminococcusf__Veillonella	1371	1.6804	0.189355	1.4022	0.12336	1.37231	0.290757	-0.128752	0.226348	20	0.015625	-		0.834119	0.23526		1050	-0.156598	0.208182		894	-0.137916	0.299576
g__Fusobacteriumf__Fusobacteriac	1371	1.05784	0.0917218	0.912591	0.0604155	1.51985	0.223557	0.0906204	0.244029	21	0.0164063	-		0.193745	0.746818		1050	0.0828028	0.362027		894	0.0672144	0.508791
g__Blautiaf__Lachnospiraceaeo__C	1371	11.5817	0.162996	11.6537	0.123281	12.0546	0.30129	0.0154075	0.248802	22	0.0171875	-		0.550741	0.778783		1050	0.0124272	0.418877		894	0.0167198	0.320118
g__f__Enterobacteriaceaeo__Enter	1371	3.15809	0.143194	3.21138	0.10949	3.54754	0.28587	0.0445847	0.298394	23	0.0179688	-		0.774154	0.909977		1050	0.0941603	0.0527858		894	0.0372798	0.484463
g__f__S247o__Bacteroidalesc__Ba	1371	4.50725	0.208568	4.22936	0.14854	4.19623	0.357775	-0.0455337	0.303535	24	0.01875	-		0.857846	0.772565		1050	-0.0474261	0.34382		894	-0.0436099	0.419365
g__Peptococcusf__Peptococcaceaeo	1371	0.364404	0.076107	0.42879	0.0751857	0.587307	0.245309	0.212061	0.305933	25	0.0195312	-		0.822618	0.959532		1050	0.143878	0.525143		894	0.1213	0.63892
g__Roseburiaf__Lachnospiraceaeo_	1371	9.06835	0.144318	8.97519	0.108109	8.74376	0.257377	-0.0154202	0.312851	26	0.0203125	-		0.517994	0.26797		1050	-0.0135622	0.437906		894	-0.0115682	0.548673
g__Butyricimonasf__Odoribactera	1371	7.40328	0.181873	7.59592	0.140837	7.74445	0.344969	0.0236088	0.314479	27	0.0210938	-		0.42359	0.600142		1050	0.0388241	0.133476		894	0.0342191	0.213131
g__Bacteroidesf__Bacteroidaceaeo	1371	15.2683	0.187113	15.0038	0.139876	15.0244	0.33703	-0.0113475	0.335159	28	0.021875	-		0.494445	0.264887		1050	-0.00621249	0.646284		894	-0.0123326	0.405463
g__f__RF16o__Bacteroidalesc__Bac	1371	2.15206	0.174407	1.96263	0.120016	1.89782	0.279405	-0.0730086	0.338949	29	0.0226563	-		0.914232	0.758493		1050	-0.0699205	0.409262		894	-0.0341627	0.708833
g__Megasphaeraf__Veillonellaceae	1371	0.608329	0.0664301	0.677441	0.0546693	0.729755	0.142683	0.0967067	0.345006	30	0.0234375	-		0.185082	0.656005		1050	0.20816	0.089241		894	0.132071	0.32166
g__f__Clostridiaceaeo__Clostridi	1371	6.61071	0.123651	6.52632	0.092054	6.3763	0.219005	-0.0162221	0.365076	31	0.0242188	-		0.246626	0.860508		1050	-0.009368	0.648739		894	0.00374119	0.86847
g__f__Barnesiellaceaeo__Bacter	1371	10.6005	0.155631	10.663	0.117956	10.9125	0.28815	0.011572	0.408206	32	0.025	-		0.988657	0.870363		1050	0.0100525	0.529961		894	0.0141548	0.418043
g__Doreaf__Lachnospiraceaeo__Clo	1371	9.12819	0.144304	9.15826	0.109372	9.44543	0.267815	0.012413	0.410122	33	0.0257813	-		0.345613	0.565965		1050	0.012008	0.488705		894	0.0173485	0.360596
g__Collinsellaf__Coriobacteriace	1371	6.85956	0.125363	6.96362	0.0953083	7.05249	0.23054	0.0142687	0.410265	34	0.0265625	-		0.764119	0.702817		1050	0.0146242	0.460847		894	0.0177501	0.413846
g__Desulfovibriof__Desulfovibrio	1371	1.53479	0.138957	1.60305	0.113091	1.82299	0.310996	0.0710936	0.414383	35	0.0273438	-		0.756578	0.313067		1050	0.0968311	0.318096		894	0.0588574	0.573256
g__Prevotellaf__Paraprevotell	1371	1.30763	0.13631	1.17646	0.0929106	1.14701	0.221047	-0.0795618	0.425605	36	0.028125	-		0.119107	0.820135		1050	-0.0239513	0.829941		894	-0.0503967	0.678312
g__Faecalibacteriumf__Ruminococc	1371	12.327	0.168371	12.2741	0.126456	12.0018	0.300308	-0.0101999	0.434619	37	0.0289063	-		0.837949	0.377775		1050	-0.00566503	0.704542		894	-0.0139683	0.396689
g__Adlercreutziaf__Coriobacteria	1371	6.87074	0.132808	6.90498	0.100219	6.53615	0.23336	-0.0143674	0.436893	38	0.0296875	-		0.319699	0.0538508		1050	-0.0235146	0.251882		894	0.00140384	0.950408
g__Akkermansiaf__Verrucomicrobia	1371	5.68188	0.204946	5.82054	0.160475	5.97152	0.398545	0.0245983	0.479045	39	0.0304688	-		0.752938	0.823278		1050	0.0143099	0.710069		894	0.0201424	0.639356
g__Lachnospiraf__Lachnospiraceae	1371	5.92823	0.116704	5.66105	0.0858397	5.98298	0.213196	-0.0129164	0.497525	40	0.03125	-		0.202109	0.249794		1050	-0.0328012	0.130802		894	-0.0294945	0.219851
g__Eubacteriumf__Erysipelotric	1371	5.47559	0.177962	5.37972	0.133681	5.91894	0.34826	0.0199175	0.520833	41	0.0320313	-		0.972797	0.412503		1050	0.0201895	0.571132		894	0.0173403	0.64684
g__f__Paraprevotellaceaeo__Bac	1371	0.499621	0.0854535	0.5968	0.0811231	0.549755	0.182929	0.0977452	0.580894	42	0.0328125	-		0.8181	0.995968		1050	0.0886359	0.651204		894	-0.0805074	0.705215
g__Oscillospiraf__Ruminococcacea	1371	10.6324	0.155835	10.5018	0.117088	10.5249	0.282991	-0.00763212	0.587952	43	0.0335937	-		0.933649	0.206792		1050	-0.000746273	0.963183		894	-0.00375066	0.832486
g__f__o__YS2c__4C0d2	1371	2.06665	0.17063	1.96189	0.126582	1.94512	0.303139	-0.0379198	0.638096	44	0.034375	-		0.759758	0.102791		1050	-0.059966	0.498872		894	-0.0664598	0.516539
g__f__o__RF32c__Alphaproteobacte	1371	3.12829	0.211388	3.01036	0.155658	3.56376	0.449566	0.0290074	0.652259	45	0.0351562	-		0.38296	0.527728		1050	0.0385888	0.583226		894	-0.0125133	0.871777
g__f__Mogibacteriaceaeo__Clost	1371	6.61461	0.122865	6.75286	0.0938999	6.62493	0.224297	0.00767378	0.663904	46	0.0359375	-		0.484712	0.446628		1050	0.00379011	0.851338		894	0.000561682	0.979877
g__Anaerostipesf__Lachnospiracea	1371	6.40916	0.139538	6.32459	0.104662	6.67318	0.260767	0.00887926	0.6696	47	0.0367188	-		0.32192	0.304327		1050	0.0158718	0.479386		894	0.033432	0.188934
g__f__Coriobacteriaceaeo__Coriob	1371	7.90874	0.133709	7.99843	0.102303	7.97234	0.24818	0.00656847	0.68518	48	0.0375	-		0.456401	0.691044		1050	0.00236199	0.898791		894	0.017172	0.398279
g__Clostridiumf__Clostridiaceaeo	1371	6.80124	0.125008	6.92991	0.0950252	6.80091	0.226169	0.00640063	0.713341	49	0.0382813	-		0.240885	0.26925		1050	0.0117578	0.55616		894	0.0184548	0.399474
g__Ruminococcusf__Lachnospirac	1371	9.57823	0.148099	9.59196	0.111855	9.71416	0.271001	0.005128	0.727976	50	0.0390625	-		0.496021	0.740361		1050	0.00355497	0.834106		894	0.00872288	0.638609
g__f__o__RF39c__Mollicutes	1371	3.89142	0.242158	3.90635	0.184382	3.67036	0.41935	-0.0175969	0.768372	51	0.0398438	-		0.798394	0.618564		1050	-0.0235912	0.716543		894	0.00209027	0.977253
g__Ruminococcusf__Ruminococcacea	1371	11.2017	0.160187	11.1042	0.120311	11.4339	0.294754	0.00376167	0.783394	52	0.040625	-		0.926202	0.334666		1050	0.00785095	0.617276		894	0.0110146	0.522856
g__f__o__Bacteroidalesc__Bactero	1371	2.29601	0.186852	2.28538	0.140892	2.4624	0.372374	0.0210667	0.786963	53	0.0414063	-		0.939307	0.441499		1050	0.0746525	0.397841		894	0.0419432	0.659842
g__f__Lachnospiraceaeo__Clostrid	1371	12.5791	0.169908	12.5377	0.12783	12.7489	0.310225	0.00329347	0.798287	54	0.0421875	-		0.399213	0.841392		1050	0.00132143	0.928864		894	0.00358293	0.825245
g__Sutterellaf__Alcaligenaceaeo_	1371	3.94865	0.215745	3.73395	0.1556	4.02954	0.4016	-0.0119883	0.818434	55	0.0429688	-		0.569695	0.77034		1050	-0.00273056	0.963876		894	-0.0586328	0.371232
g__f__Rikenellaceaeo__Bacteroida	1371	12.7161	0.17058	12.6593	0.128493	12.8901	0.31302	0.00292257	0.819819	56	0.04375	-		0.811599	0.185358		1050	0.00342238	0.8159		894	0.00626698	0.69722
g__Coprococcusf__Lachnospiraceae	1371	10.3323	0.153847	10.3114	0.115944	10.4552	0.281541	0.00318508	0.822792	57	0.0445313	-		0.425079	0.95152		1050	-0.00326563	0.841494		894	0.00642858	0.719338
g__Prevotellaf__Prevotellaceaeo_	1371	6.56419	0.223794	6.25626	0.162076	6.79767	0.417707	-0.0044306	0.890725	58	0.0453125	-		0.279999	0.255264		1050	-0.0129824	0.721815		894	-0.000667116	0.986888
g__Parabacteroidesf__Porphyromon	1371	11.124	0.159387	11.0025	0.119863	11.3108	0.293159	0.00169317	0.901882	59	0.0460938	-		0.176429	0.807376		1050	0.00443003	0.778255		894	0.00116982	0.945869
g__Catenibacteriumf__Erysipelotr	1371	1.04839	0.130482	0.963441	0.0925571	1.10283	0.252888	-0.0115636	0.921756	60	0.046875	-		0.572952	0.862261		1050	-0.0390124	0.772066		894	0.10814	0.454553
g__f__Ruminococcaceaeo__Clostrid	1371	14.5013	0.182241	14.5041	0.137528	14.5502	0.331967	0.00117124	0.922252	61	0.0476563	-		0.91228	0.974997		1050	0.00432461	0.753586		894	0.00314495	0.835334
g__f__Halanaerobiaceaeo__Halanae	1371	8.17834	0.137384	8.09757	0.102662	8.2865	0.248703	0.00102223	0.949037	62	0.0484375	-		0.823239	0.0714169		1050	-0.00646164	0.725269		894	0.0101679	0.61428
g__f__o__SHA98c__Clostridia	1371	2.57163	0.176791	2.52409	0.131987	2.6508	0.337161	0.00331319	0.959514	63	0.0492188	-		0.28778	0.399453		1050	-0.00968966	0.893186		894	-0.036182	0.659179
g__f__o__Clostridialesc__Clostri	1371	13.1096	0.173276	13.1127	0.130757	13.1315	0.315521	0.000629089	0.960262	64	0.05	-		0.96396	0.732752		1050	0.000301038	0.983404		894	0.000779105	0.960957

## Sheet: S3 - Added sugar (1+fiber)
Supplemental Table 3. Associations between added sugar intake and bactieral genera adjusted according to model 1 (age, sex, energy intake, smoking status and physical activity level) + fiber intake.
Associations are sorted on P-trend.
		<10E% (n=455)		10-20E% (n=780)		>20E% (n=136)
Bacteria	n	Mean	SD	Mean	SD	Mean	SD	ß-trend	P-trend	Rank P-value	0.05Q(i/m)	sig(FDR0.05)
g__Streptococcusf__Streptococcac	1371	7.75228	0.135202	8.07484	0.102464	8.57171	0.258231	0.0471563	0.00430052	1	0.00078125	-
g__Succiniclasticumf__Veillonell	1371	0.189257	0.0857114	0.0615185	0.0201793	0.0592846	0.045784	-0.811903	0.0250642	2	0.0015625	-
g__Oxalobacterf__Oxalobacteracea	1371	2.78439	0.19337	2.32469	0.123624	2.16583	0.2932	-0.146819	0.0309596	3	0.00234375	-
g__Odoribacterf__Odoribacterace	1371	2.01607	0.161825	1.88047	0.113655	1.24847	0.193391	-0.171456	0.035372	4	0.003125	-
g__Paraprevotellaf__Paraprevote	1371	3.99343	0.285383	3.19008	0.172096	3.29417	0.435284	-0.141465	0.0390658	5	0.00390625	-
g__Alistipesf__Rikenellaceaeo__B	1371	4.49503	0.195448	4.75471	0.155746	5.39154	0.433354	0.0785945	0.0634057	6	0.0046875	-
g__Dialisterf__Veillonellaceaeo_	1371	8.43662	0.236148	8.9876	0.185236	9.14132	0.461846	0.0483039	0.073625	7	0.00546875	-
g__Lactobacillusf__Lactobacillac	1371	2.54774	0.131293	2.82272	0.106497	2.99052	0.275579	0.0878623	0.074436	8	0.00625	-
g__Lactococcusf__Streptococcacea	1371	3.42777	0.138573	3.15157	0.0948449	3.06755	0.225054	-0.0657034	0.090803	9	0.00703125	-
g__f__Christensenellaceaeo__Clos	1371	4.09605	0.114398	4.28116	0.0895298	4.49962	0.233752	0.0459655	0.0912038	10	0.0078125	-
g__Lachnobacteriumf__Lachnospira	1371	4.09915	0.0969882	4.03765	0.0726689	3.67517	0.172925	-0.0387406	0.098764	11	0.00859375	-
g__Adlercreutziaf__Coriobacteria	1371	6.94036	0.134525	6.90025	0.0994564	6.3492	0.229788	-0.0302757	0.107225	12	0.009375	-
g__Turicibacterf__Turicibacterac	1371	4.35557	0.143734	4.56562	0.109937	4.77007	0.276056	0.0460062	0.141862	13	0.0101563	-
g__SMB53f__Clostridiaceaeo__Clos	1371	5.05213	0.124222	5.00828	0.0910676	4.60544	0.209871	-0.03254	0.171227	14	0.0109375	-
g__Acidaminococcusf__Veillonella	1371	1.69849	0.194077	1.3975	0.122834	1.33996	0.287308	-0.145373	0.183592	15	0.0117188	-
g__Phascolarctobacteriumf__Veill	1371	6.44346	0.275411	5.98301	0.192187	5.90147	0.466994	-0.0547885	0.184682	16	0.0125	-
g__f__Clostridiaceaeo__Clostridi	1371	6.64023	0.125367	6.52404	0.0920302	6.29585	0.220889	-0.0233427	0.203528	17	0.0132813	-
g__Anaerotruncusf__Ruminococcace	1371	2.34583	0.116897	2.39754	0.0888435	2.72401	0.237858	0.0570739	0.226878	18	0.0140625	-
g__Cetobacteriumf__Fusobacteriac	1371	0.0088077	0.00979901	0.0129221	0.00970427	0.0802275	0.132379	0.993682	0.256936	19	0.0148438	-
g__f__Erysipelotrichaceaeo__Erys	1371	8.31004	0.139401	8.49133	0.105275	8.54607	0.258094	0.0166387	0.301445	20	0.015625	-
g__Akkermansiaf__Verrucomicrobia	1371	5.65127	0.204828	5.82248	0.160499	6.07927	0.414922	0.0340751	0.337317	21	0.0164063	-
g__f__Barnesiellaceaeo__Bacter	1371	10.589	0.156806	10.6641	0.117981	10.9468	0.295558	0.0132125	0.357377	22	0.0171875	-
g__Peptococcusf__Peptococcaceaeo	1371	0.369832	0.0783302	0.427375	0.0745202	0.562648	0.23779	0.186145	0.377806	23	0.0179688	-
g__Butyricimonasf__Odoribactera	1371	7.41434	0.183663	7.59501	0.140806	7.70997	0.350844	0.0211685	0.378756	24	0.01875	-
g__f__RF16o__Bacteroidalesc__Bac	1371	2.14224	0.175014	1.96426	0.120229	1.92023	0.288085	-0.0661387	0.398017	25	0.0195312	-
g__f__Peptostreptococcaceaeo__Cl	1371	6.40282	0.127055	6.49186	0.0945104	6.6117	0.23162	0.0152946	0.419211	26	0.0203125	-
g__Bacteroidesf__Bacteroidaceaeo	1371	15.2497	0.188528	15.0053	0.139905	15.0774	0.345671	-0.00950729	0.43114	27	0.0210938	-
g__Desulfovibriof__Desulfovibrio	1371	1.53924	0.140482	1.60245	0.113016	1.80521	0.314756	0.0651645	0.46577	28	0.021875	-
g__Veillonellaf__Veillonellaceae	1371	5.26819	0.130478	4.98934	0.0926363	5.29703	0.237632	-0.0174732	0.468146	29	0.0226563	-
g__Blautiaf__Lachnospiraceaeo__C	1371	11.6216	0.165037	11.6506	0.123259	11.9355	0.305138	0.00955248	0.485655	30	0.0234375	-
g__f__Halanaerobiaceaeo__Halanae	1371	8.23956	0.139754	8.09305	0.102613	8.11326	0.249008	-0.011307	0.490395	31	0.0242188	-
g__Prevotellaf__Paraprevotell	1371	1.29911	0.138436	1.17864	0.0935054	1.16054	0.228972	-0.0708769	0.498284	32	0.025	-
g__Fusobacteriumf__Fusobacteriac	1371	1.08274	0.0955309	0.90777	0.0599309	1.44477	0.215347	0.053335	0.506288	33	0.0257813	-
g__Megasphaeraf__Veillonellaceae	1371	0.621908	0.0689276	0.677807	0.0547346	0.68576	0.136061	0.0622714	0.552844	34	0.0265625	-
g__f__Enterobacteriaceaeo__Enter	1371	3.19571	0.146531	3.20603	0.109105	3.44317	0.281744	0.025723	0.558151	35	0.0273438	-
g__f__S247o__Bacteroidalesc__Ba	1371	4.45619	0.206894	4.23162	0.148596	4.35315	0.38036	-0.0263805	0.559937	36	0.028125	-
g__Eubacteriumf__Erysipelotric	1371	5.59188	0.182031	5.37424	0.132039	5.54764	0.328133	-0.0165409	0.598449	37	0.0289063	-
g__f__o__Bacteroidalesc__Bactero	1371	2.26948	0.185477	2.28664	0.14097	2.54143	0.390939	0.038872	0.624101	38	0.0296875	-
g__f__o__RF39c__Mollicutes	1371	3.78245	0.235167	3.92734	0.185875	3.95879	0.463774	0.0281666	0.644567	39	0.0304688	-
g__f__o__RF32c__Alphaproteobacte	1371	3.12522	0.211718	3.00996	0.155651	3.58039	0.459997	0.0295677	0.650761	40	0.03125	-
g__Ruminococcusf__Ruminococcacea	1371	11.1834	0.161323	11.1058	0.120343	11.4879	0.302842	0.00613988	0.661895	41	0.0320313	-
g__f__o__YS2c__4C0d2	1371	2.06142	0.171148	1.96245	0.126674	1.9616	0.31187	-0.0337043	0.682109	42	0.0328125	-
g__Coprococcusf__Lachnospiraceae	1371	10.3143	0.154914	10.3129	0.115975	10.508	0.289312	0.00591584	0.685205	43	0.0335937	-
g__Oscillospiraf__Ruminococcacea	1371	10.6201	0.157003	10.5028	0.117113	10.5604	0.290168	-0.00584983	0.685517	44	0.034375	-
g__Catenibacteriumf__Erysipelotr	1371	1.06949	0.135127	0.959073	0.0918562	1.05282	0.244625	-0.0429979	0.721956	45	0.0351562	-
g__f__Mogibacteriaceaeo__Clost	1371	6.62099	0.124061	6.75231	0.0939026	6.60645	0.228545	0.00639982	0.723858	46	0.0359375	-
g__f__Paraprevotellaceaeo__Bac	1371	0.519438	0.0915134	0.589441	0.0799417	0.530156	0.176655	0.0539112	0.764677	47	0.0367188	-
g__Anaerostipesf__Lachnospiracea	1371	6.41755	0.141004	6.32388	0.104649	6.6481	0.265772	0.00620883	0.77128	48	0.0375	-
g__Faecalibacteriumf__Ruminococc	1371	12.28	0.169188	12.2782	0.126513	12.1338	0.310287	-0.00385663	0.773536	49	0.0382813	-
g__Lachnospiraf__Lachnospiraceae	1371	5.89788	0.117112	5.66365	0.0858902	6.0723	0.221366	-0.00534836	0.784322	50	0.0390625	-
g__Parabacteroidesf__Porphyromon	1371	11.1078	0.160539	11.0039	0.119892	11.3587	0.301028	0.00378165	0.788386	51	0.0398438	-
g__f__Lachnospiraceaeo__Clostrid	1371	12.5774	0.171395	12.5379	0.127845	12.7538	0.317336	0.00335647	0.799611	52	0.040625	-
g__f__Ruminococcaceaeo__Clostrid	1371	14.4847	0.183621	14.5055	0.137557	14.5984	0.340465	0.0030209	0.80619	53	0.0414063	-
g__Roseburiaf__Lachnospiraceaeo_	1371	9.00277	0.144467	8.98044	0.10819	8.92723	0.268501	-0.00357063	0.81996	54	0.0421875	-
g__Collinsellaf__Coriobacteriace	1371	6.90386	0.127347	6.96023	0.0952699	6.92309	0.231391	0.00375874	0.832419	55	0.0429688	-
g__f__o__Clostridialesc__Clostri	1371	13.1024	0.174692	13.1133	0.130777	13.1523	0.323013	0.00151625	0.906806	56	0.04375	-
g__Doreaf__Lachnospiraceaeo__Clo	1371	9.18793	0.146575	9.15376	0.109328	9.26751	0.268665	0.00147458	0.923908	57	0.0445313	-
g__Prevotellaf__Prevotellaceaeo_	1371	6.55479	0.225642	6.25721	0.162141	6.82468	0.429393	-0.00315787	0.924214	58	0.0453125	-
g__f__Rikenellaceaeo__Bacteroida	1371	12.7318	0.172312	12.658	0.128494	12.8441	0.318831	0.00072683	0.955946	59	0.0460938	-
g__Clostridiumf__Clostridiaceaeo	1371	6.82571	0.126595	6.92795	0.0950073	6.73125	0.228744	0.000833973	0.96277	60	0.046875	-
g__Sutterellaf__Alcaligenaceaeo_	1371	3.91594	0.214669	3.73526	0.155681	4.14686	0.423062	0.00205184	0.969302	61	0.0476563	-
g__Ruminococcusf__Lachnospirac	1371	9.61027	0.149945	9.58939	0.111836	9.62105	0.274393	-0.000414968	0.9781	62	0.0484375	-
g__f__o__SHA98c__Clostridia	1371	2.57431	0.177942	2.52417	0.131991	2.64018	0.34315	0.000750487	0.991014	63	0.0492188	-
g__f__Coriobacteriaceaeo__Coriob	1371	7.94041	0.135419	7.99573	0.102279	7.87858	0.250547	7.4923e-05	0.996398	64	0.05	-

## Sheet: S4 - Added sugar (1+BMI)
Supplemental Table 4. Associations between added sugar intake and bactieral genera adjusted according to model 1 (age, sex, energy intake, smoking status and physical activity level) + BMI.
Associations are sorted on P-trend.
		<10E% (n=455)		10-20E% (n=780)		>20E% (n=136)
Bacteria	n	Mean	SD	Mean	SD	Mean	SD	ß-trend	P-trend	Rank P-value	0.05Q(i/m)	sig(FDR0.05)
g__Streptococcusf__Streptococcac	1371	7.73332	0.133756	8.07646	0.102474	8.63082	0.254261	0.0513353	0.00144288	1	0.00078125	-
g__Paraprevotellaf__Paraprevote	1371	4.04474	0.28717	3.18109	0.171418	3.19868	0.411037	-0.158447	0.0170532	2	0.0015625	-
g__Oxalobacterf__Oxalobacteracea	1371	2.79098	0.192581	2.32677	0.123656	2.13797	0.282321	-0.151243	0.0228694	3	0.00234375	-
g__Lachnobacteriumf__Lachnospira	1371	4.12984	0.0969487	4.03468	0.072606	3.59606	0.166028	-0.0514746	0.0245568	4	0.003125	-
g__Succiniclasticumf__Veillonell	1371	0.173069	0.0739227	0.06104	0.0195581	0.0675415	0.0546712	-0.733638	0.0375253	5	0.00390625	-
g__Odoribacterf__Odoribacterace	1371	2.00522	0.158949	1.882	0.113717	1.28578	0.195617	-0.160544	0.0429012	6	0.0046875	-
g__Anaerotruncusf__Ruminococcace	1371	2.30974	0.114358	2.39216	0.0888223	2.88513	0.248103	0.0872731	0.0600821	7	0.00546875	-
g__Cetobacteriumf__Fusobacteriac	1371	0.00714606	0.00897836	0.0202533	0.0205648	0.362857	0.755506	1.81039	0.068557	8	0.00625	-
g__Turicibacterf__Turicibacterac	1371	4.33135	0.14151	4.56816	0.110063	4.84019	0.274446	0.0547958	0.0724271	9	0.00703125	-
g__Dialisterf__Veillonellaceaeo_	1371	8.44106	0.234069	8.98702	0.185081	9.13148	0.451485	0.0472461	0.0725967	10	0.0078125	-
g__Lactobacillusf__Lactobacillac	1371	2.5558	0.130892	2.81971	0.106235	2.97621	0.268351	0.0834663	0.0834082	11	0.00859375	-
g__f__Christensenellaceaeo__Clos	1371	4.10453	0.112059	4.28126	0.0881671	4.47133	0.22408	0.0425714	0.103605	12	0.009375	-
g__Alistipesf__Rikenellaceaeo__B	1371	4.52876	0.194764	4.75333	0.154961	5.2553	0.410225	0.0655603	0.110403	13	0.0101563	-
g__f__Erysipelotrichaceaeo__Erys	1371	8.27722	0.137672	8.49385	0.105297	8.64472	0.255526	0.0230917	0.141823	14	0.0109375	-
g__Veillonellaf__Veillonellaceae	1371	5.32403	0.131223	4.98585	0.092775	5.141	0.226053	-0.0337562	0.15128	15	0.0117188	-
g__SMB53f__Clostridiaceaeo__Clos	1371	5.05221	0.123107	5.0083	0.0910144	4.60485	0.205657	-0.0331245	0.153501	16	0.0125	-
g__Lactococcusf__Streptococcacea	1371	3.39747	0.136116	3.15241	0.0949689	3.15114	0.22791	-0.0505171	0.184242	17	0.0132813	-
g__Phascolarctobacteriumf__Veill	1371	6.43371	0.27277	5.98264	0.192012	5.9316	0.459033	-0.0516214	0.200439	18	0.0140625	-
g__Butyricimonasf__Odoribactera	1371	7.38624	0.179968	7.59858	0.139793	7.79055	0.344575	0.0272285	0.242484	19	0.0148438	-
g__Acidaminococcusf__Veillonella	1371	1.66039	0.185689	1.41425	0.125526	1.36865	0.289284	-0.119073	0.259737	20	0.015625	-
g__f__Peptostreptococcaceaeo__Cl	1371	6.38139	0.125465	6.49368	0.0944894	6.67267	0.228701	0.0207425	0.261326	21	0.0164063	-
g__Peptococcusf__Peptococcaceaeo	1371	0.358915	0.074854	0.434339	0.0769593	0.589224	0.245274	0.228195	0.272667	22	0.0171875	-
g__Fusobacteriumf__Fusobacteriac	1371	1.06283	0.0923041	0.912719	0.0603953	1.50047	0.220218	0.082862	0.287057	23	0.0179688	-
g__f__RF16o__Bacteroidalesc__Bac	1371	2.16139	0.175372	1.96028	0.119833	1.88515	0.277326	-0.0785154	0.303774	24	0.01875	-
g__Blautiaf__Lachnospiraceaeo__C	1371	11.595	0.163272	11.6525	0.123267	12.0151	0.300644	0.0135079	0.312556	25	0.0195312	-
g__f__Barnesiellaceaeo__Bacter	1371	10.5848	0.155414	10.6648	0.117979	10.9576	0.289487	0.0139778	0.318169	26	0.0203125	-
g__f__S247o__Bacteroidalesc__Ba	1371	4.50589	0.208453	4.22717	0.148379	4.21591	0.359789	-0.0440118	0.319897	27	0.0210938	-
g__Roseburiaf__Lachnospiraceaeo_	1371	9.06652	0.144337	8.97531	0.108112	8.74854	0.257728	-0.0150973	0.323584	28	0.021875	-
g__f__Enterobacteriaceaeo__Enter	1371	3.16332	0.143467	3.21058	0.109393	3.53273	0.28466	0.0419759	0.327817	29	0.0226563	-
g__f__Clostridiaceaeo__Clostridi	1371	6.61358	0.123763	6.52602	0.0920498	6.36876	0.218956	-0.0169121	0.3456	30	0.0234375	-
g__Prevotellaf__Paraprevotell	1371	1.31789	0.137842	1.17514	0.0928514	1.13327	0.217785	-0.0891012	0.371962	31	0.0242188	-
g__Bacteroidesf__Bacteroidaceaeo	1371	15.2566	0.187011	15.0049	0.139889	15.0567	0.337982	-0.0101128	0.390812	32	0.025	-
g__Akkermansiaf__Verrucomicrobia	1371	5.66779	0.203109	5.8236	0.159651	6.01885	0.39958	0.0290262	0.400715	33	0.0257813	-
g__Desulfovibriof__Desulfovibrio	1371	1.53503	0.139077	1.60852	0.113673	1.80404	0.30707	0.0687876	0.429661	34	0.0265625	-
g__Faecalibacteriumf__Ruminococc	1371	12.3253	0.168405	12.2743	0.126459	12.0064	0.300655	-0.00996984	0.445501	35	0.0273438	-
g__Lachnospiraf__Lachnospiraceae	1371	5.93256	0.116849	5.66063	0.0858328	5.97088	0.21299	-0.0141255	0.458678	36	0.028125	-
g__Adlercreutziaf__Coriobacteria	1371	6.86595	0.132618	6.90546	0.100135	6.54873	0.233746	-0.0132357	0.473776	37	0.0289063	-
g__Doreaf__Lachnospiraceaeo__Clo	1371	9.13762	0.144529	9.15724	0.109359	9.41851	0.26733	0.0107333	0.476838	38	0.0296875	-
g__Megasphaeraf__Veillonellaceae	1371	0.618407	0.0677031	0.670805	0.0541007	0.704734	0.136482	0.070844	0.4854	39	0.0304688	-
g__Collinsellaf__Coriobacteriace	1371	6.87556	0.12575	6.9623	0.0952872	7.00553	0.229326	0.0104339	0.547645	40	0.03125	-
g__Anaerostipesf__Lachnospiracea	1371	6.4034	0.139227	6.32509	0.104524	6.69053	0.261259	0.0103476	0.618809	41	0.0320313	-
g__Eubacteriumf__Erysipelotric	1371	5.49641	0.177969	5.37483	0.132879	5.8839	0.344269	0.0151022	0.624728	42	0.0328125	-
g__f__o__YS2c__4C0d2	1371	2.06388	0.170186	1.96815	0.127218	1.93069	0.30053	-0.0383306	0.634186	43	0.0335937	-
g__f__o__RF32c__Alphaproteobacte	1371	3.13053	0.21113	3.0094	0.155375	3.57674	0.449686	0.0296085	0.644265	44	0.034375	-
g__f__Mogibacteriaceaeo__Clost	1371	6.6136	0.122886	6.75296	0.0939022	6.6278	0.224573	0.00793562	0.653499	45	0.0351562	-
g__Oscillospiraf__Ruminococcacea	1371	10.6198	0.155674	10.5031	0.117106	10.5597	0.284087	-0.00572792	0.684526	46	0.0359375	-
g__f__Coriobacteriaceaeo__Coriob	1371	7.90882	0.13376	7.99842	0.102304	7.97211	0.248372	0.00655508	0.686095	47	0.0367188	-
g__f__Rikenellaceaeo__Bacteroida	1371	12.6998	0.170383	12.6609	0.128512	12.9371	0.314345	0.00501299	0.69626	48	0.0375	-
g__Sutterellaf__Alcaligenaceaeo_	1371	3.95944	0.216227	3.73809	0.15566	3.96317	0.394901	-0.0191578	0.713983	49	0.0382813	-
g__f__Paraprevotellaceaeo__Bac	1371	0.515456	0.0891641	0.592974	0.0808681	0.528093	0.174588	0.0609982	0.728314	50	0.0390625	-
g__Ruminococcusf__Ruminococcacea	1371	11.1949	0.16013	11.1048	0.12032	11.4537	0.295487	0.00474641	0.728942	51	0.0398438	-
g__Clostridiumf__Clostridiaceaeo	1371	6.80765	0.125189	6.92931	0.095016	6.78296	0.225807	0.00488198	0.779569	52	0.040625	-
g__f__o__RF39c__Mollicutes	1371	3.89244	0.241736	3.90621	0.183982	3.68502	0.420253	-0.0164687	0.782261	53	0.0414063	-
g__Prevotellaf__Prevotellaceaeo_	1371	6.58474	0.224466	6.25183	0.161685	6.75685	0.414643	-0.00878233	0.785351	54	0.0421875	-
g__Parabacteroidesf__Porphyromon	1371	11.1105	0.159214	11.0039	0.119881	11.3493	0.294323	0.00366184	0.789918	55	0.0429688	-
g__f__o__Bacteroidalesc__Bactero	1371	2.29637	0.1869	2.2861	0.141057	2.45748	0.373279	0.0202656	0.795267	56	0.04375	-
g__Catenibacteriumf__Erysipelotr	1371	1.05706	0.131544	0.962581	0.0929802	1.07625	0.243813	-0.0249933	0.830294	57	0.0445313	-
g__Coprococcusf__Lachnospiraceae	1371	10.3346	0.153942	10.3111	0.115942	10.4486	0.281619	0.00281761	0.843118	58	0.0453125	-
g__Ruminococcusf__Lachnospirac	1371	9.59143	0.14839	9.59064	0.111838	9.67695	0.270271	0.00289133	0.844713	59	0.0460938	-
g__f__Lachnospiraceaeo__Clostrid	1371	12.5862	0.170081	12.537	0.127822	12.7289	0.31004	0.00237245	0.8541	60	0.046875	-
g__f__Ruminococcaceaeo__Clostrid	1371	14.4996	0.182281	14.5043	0.13753	14.5549	0.33234	0.0013575	0.910027	61	0.0476563	-
g__f__o__Clostridialesc__Clostri	1371	13.107	0.173298	13.1129	0.130761	13.1386	0.315943	0.000941836	0.940596	62	0.0484375	-
g__f__Halanaerobiaceaeo__Halanae	1371	8.18797	0.137624	8.09667	0.102649	8.25965	0.248173	-0.000887143	0.955819	63	0.0492188	-
g__f__o__SHA98c__Clostridia	1371	2.58777	0.176664	2.52877	0.131544	2.6611	0.335451	0.000913331	0.988699	64	0.05	-

## Sheet: S5 - Added sugar (2)
Supplemental Table 5. Associations between added sugar intake and bactieral genera adjusted according to model 2 (age, sex, energy intake, smoking status, physical activity level, fiber intke and BMI).															Sensitivity analysis antibiotics				Sensitivity analysis probiotics
Associations are sorted on P-trend.
		<10E% (n=455)		10-20E% (n=780)		>20E% (n=136)
Bacteria	n	Mean	SD	Mean	SD	Mean	SD	ß-trend	P-trend	Rank P-value	0.05Q(i/m)	sig(FDR0.05)			n	ß-trend	P-trend		n	ß-trend	P-trend
g__Streptococcusf__Streptococcac	1371	7.75495	0.135263	8.0748	0.102461	8.56235	0.258007	0.0465572	0.00482667	1	0.00078125	-			1050	0.0482609	0.0114147		894	0.035905	0.0831118
g__Succiniclasticumf__Veillonell	1371	0.188279	0.0853018	0.0612498	0.020032	0.0640136	0.0522934	-0.807047	0.0287021	2	0.0015625	-			1050	-0.6302	0.150755		894	-1.5242	0.0176377
g__Paraprevotellaf__Paraprevote	1371	4.003	0.286507	3.18533	0.171834	3.29151	0.43471	-0.143665	0.0362058	3	0.00234375	-			1050	-0.102168	0.190662		894	-0.131747	0.12254
g__Oxalobacterf__Oxalobacteracea	1371	2.77372	0.192314	2.32681	0.123673	2.18677	0.296051	-0.140885	0.0382173	4	0.003125	-			1050	-0.0994504	0.187588		894	-0.088012	0.278739
g__Odoribacterf__Odoribacterace	1371	2.01665	0.161806	1.88061	0.113614	1.26666	0.196433	-0.167112	0.0398654	5	0.00390625	-			1050	-0.22619	0.0133141		894	-0.147682	0.125757
g__Alistipesf__Rikenellaceaeo__B	1371	4.49045	0.194224	4.75772	0.155129	5.38886	0.430813	0.0793411	0.0595891	6	0.0046875	-			1050	0.067639	0.143542		894	0.0995456	0.0549453
g__Dialisterf__Veillonellaceaeo_	1371	8.43969	0.236133	8.98717	0.185119	9.13552	0.46127	0.0478346	0.0763148	7	0.00546875	-			1050	0.0463744	0.130441		894	0.0425283	0.195156
g__f__Christensenellaceaeo__Clos	1371	4.09322	0.112591	4.28273	0.0881896	4.50747	0.230572	0.047125	0.0786414	8	0.00625	-			1050	0.0391516	0.188221		894	0.047946	0.154074
g__Lactococcusf__Streptococcacea	1371	3.43327	0.13877	3.14923	0.0946928	3.06638	0.224825	-0.0671732	0.0836401	9	0.00703125	-			1050	-0.0495415	0.27006		894	-0.00978238	0.833993
g__Lactobacillusf__Lactobacillac	1371	2.55571	0.131666	2.81971	0.106236	2.97653	0.273816	0.0838525	0.088331	10	0.0078125	-			1050	0.0961789	0.0915358		894	0.108927	0.091962
g__Lachnobacteriumf__Lachnospira	1371	4.09966	0.0970079	4.0375	0.0726664	3.67437	0.1729	-0.0389065	0.0973794	11	0.00859375	-			1050	-0.0205624	0.440457		894	-0.0367474	0.215279
g__Adlercreutziaf__Coriobacteria	1371	6.93869	0.134251	6.90046	0.099287	6.353	0.229535	-0.0299137	0.110813	12	0.009375	-			1050	-0.0387059	0.0633166		894	-0.0134703	0.557131
g__Turicibacterf__Turicibacterac	1371	4.35518	0.143688	4.56566	0.109914	4.77041	0.276022	0.0460926	0.141037	13	0.0101563	-			1050	0.0552975	0.13665		894	0.0614997	0.118778
g__SMB53f__Clostridiaceaeo__Clos	1371	5.05309	0.124188	5.00824	0.091019	4.6026	0.209662	-0.0328645	0.16683	14	0.0109375	-			1050	-0.0187637	0.494802		894	-0.0165493	0.570216
g__Phascolarctobacteriumf__Veill	1371	6.44182	0.275047	5.98234	0.191987	5.90705	0.466972	-0.0543499	0.187732	15	0.0117188	-			1050	-0.0382077	0.418336		894	-0.0232735	0.658062
g__f__Clostridiaceaeo__Clostridi	1371	6.64094	0.125389	6.52395	0.0920284	6.29417	0.220855	-0.0235053	0.200465	16	0.0125	-			1050	-0.0137234	0.514908		894	-0.00468354	0.839521
g__Acidaminococcusf__Veillonella	1371	1.67547	0.19074	1.41154	0.125264	1.34443	0.288048	-0.132045	0.225739	17	0.0132813	-			1050	-0.161164	0.202152		894	-0.10015	0.467008
g__Anaerotruncusf__Ruminococcace	1371	2.34557	0.116763	2.39824	0.0888198	2.72006	0.237277	0.0567559	0.229036	18	0.0140625	-			1050	0.0778935	0.160246		894	0.0713028	0.224172
g__Cetobacteriumf__Fusobacteriac	1371	0.0092611	0.0105186	0.0134432	0.0102003	0.076329	0.125571	0.944355	0.285399	19	0.0148438	-			1050	0.817784	0.447904		894	1.16708	0.443889
g__f__Erysipelotrichaceaeo__Erys	1371	8.31053	0.139416	8.49128	0.105274	8.54471	0.258075	0.0165446	0.304241	20	0.015625	-			1050	0.0239269	0.194155		894	0.0190753	0.344326
g__Akkermansiaf__Verrucomicrobia	1371	5.65015	0.203612	5.82463	0.159682	6.08163	0.412556	0.0344679	0.328746	21	0.0164063	-			1050	0.0247595	0.526438		894	0.0336379	0.440234
g__f__Barnesiellaceaeo__Bacter	1371	10.5844	0.156728	10.6648	0.117993	10.9588	0.295858	0.0138902	0.333219	22	0.0171875	-			1050	0.00970102	0.55406		894	0.0159784	0.372251
g__Peptococcusf__Peptococcaceaeo	1371	0.364014	0.0769255	0.432387	0.0761015	0.56326	0.237314	0.201791	0.341066	23	0.0179688	-			1050	0.12702	0.58454		894	0.102665	0.702537
g__Butyricimonasf__Odoribactera	1371	7.4101	0.181996	7.59663	0.139675	7.71536	0.348207	0.0218585	0.359299	24	0.01875	-			1050	0.0329463	0.210201		894	0.0329973	0.236415
g__f__RF16o__Bacteroidalesc__Bac	1371	2.14941	0.175739	1.96183	0.120007	1.91228	0.286708	-0.0701869	0.369422	25	0.0195312	-			1050	-0.0505653	0.559465		894	-0.0186407	0.843763
g__f__Peptostreptococcaceaeo__Cl	1371	6.40465	0.126934	6.49193	0.0943799	6.60533	0.231111	0.0147875	0.434251	26	0.0203125	-			1050	0.00809405	0.711476		894	0.0244497	0.296568
g__Veillonellaf__Veillonellaceae	1371	5.27053	0.130359	4.98932	0.0925017	5.28897	0.236968	-0.0182773	0.44737	27	0.0210938	-			1050	-0.0114786	0.676784		894	-0.0294519	0.337347
g__Prevotellaf__Paraprevotell	1371	1.30815	0.139917	1.17725	0.0933419	1.14823	0.225996	-0.0794437	0.447561	28	0.021875	-			1050	-0.00647815	0.955913		894	-0.0577937	0.648852
g__Bacteroidesf__Bacteroidaceaeo	1371	15.2462	0.188481	15.0058	0.139912	15.0866	0.345883	-0.00914136	0.449092	29	0.0226563	-			1050	-0.00667824	0.630063		894	-0.0103659	0.494966
g__f__Halanaerobiaceaeo__Halanae	1371	8.24208	0.139813	8.09276	0.102608	8.10695	0.248852	-0.0117802	0.472518	30	0.0234375	-			1050	-0.015101	0.423043		894	-0.00174009	0.932923
g__Desulfovibriof__Desulfovibrio	1371	1.54229	0.14082	1.60746	0.113522	1.77375	0.308549	0.0593845	0.506072	31	0.0242188	-			1050	0.0744915	0.452983		894	0.0434337	0.684945
g__Blautiaf__Lachnospiraceaeo__C	1371	11.6256	0.165114	11.6502	0.123253	11.924	0.3049	0.00899178	0.511714	32	0.025	-			1050	0.00782414	0.619551		894	0.0108557	0.529012
g__Fusobacteriumf__Fusobacteriac	1371	1.08667	0.0960389	0.908679	0.0599902	1.43166	0.212895	0.0478803	0.550748	33	0.0257813	-			1050	0.0425279	0.6475		894	0.0193764	0.85308
g__f__S247o__Bacteroidalesc__Ba	1371	4.45873	0.207035	4.22974	0.148468	4.35896	0.380827	-0.0265045	0.557935	34	0.0265625	-			1050	-0.0299226	0.559065		894	-0.0164698	0.765128
g__f__Enterobacteriaceaeo__Enter	1371	3.19658	0.146521	3.20578	0.109057	3.44036	0.281423	0.0252429	0.565384	35	0.0273438	-			1050	0.0756657	0.127367		894	0.0203253	0.708193
g__Eubacteriumf__Erysipelotric	1371	5.60011	0.181769	5.37093	0.13151	5.54918	0.327005	-0.0176582	0.572541	36	0.028125	-			1050	-0.0143632	0.68888		894	-0.0133501	0.726249
g__Catenibacteriumf__Erysipelotr	1371	1.08512	0.138313	0.960915	0.092716	1.02197	0.234735	-0.0616318	0.608722	37	0.0289063	-			1050	-0.0530139	0.703411		894	0.0858976	0.557503
g__f__o__Bacteroidalesc__Bactero	1371	2.26956	0.185488	2.28759	0.141144	2.53477	0.39128	0.038016	0.632188	38	0.0296875	-			1050	0.101013	0.262454		894	0.0537285	0.580137
g__Ruminococcusf__Ruminococcacea	1371	11.1813	0.161293	11.106	0.120347	11.4937	0.303003	0.00643294	0.646844	39	0.0304688	-			1050	0.00983071	0.541529		894	0.0138736	0.432562
g__f__o__YS2c__4C0d2	1371	2.06198	0.170925	1.96834	0.127259	1.93716	0.307687	-0.0368116	0.654179	40	0.03125	-			1050	-0.0421112	0.640406		894	-0.0581547	0.576152
g__Coprococcusf__Lachnospiraceae	1371	10.3153	0.154937	10.3128	0.115973	10.5055	0.289274	0.00576962	0.692623	41	0.0320313	-			1050	0.000304468	0.985489		894	0.00968382	0.59775
g__f__o__RF32c__Alphaproteobacte	1371	3.13396	0.211951	3.00989	0.155415	3.55742	0.455012	0.0255833	0.694124	42	0.0328125	-			1050	0.0313751	0.658602		894	-0.0141711	0.856332
g__f__o__RF39c__Mollicutes	1371	3.79724	0.23598	3.92498	0.185332	3.94025	0.46051	0.0238059	0.695968	43	0.0335937	-			1050	0.0156828	0.81205		894	0.0385515	0.605466
g__Oscillospiraf__Ruminococcacea	1371	10.6162	0.156941	10.5034	0.117122	10.5701	0.290422	-0.00529316	0.71405	44	0.034375	-			1050	2.42426e-05	0.998832		894	-0.00312045	0.863584
g__f__Mogibacteriaceaeo__Clost	1371	6.62061	0.124057	6.75236	0.0939038	6.60746	0.228593	0.0064918	0.720075	45	0.0351562	-			1050	0.00454321	0.826565		894	-0.003773	0.868653
g__Anaerostipesf__Lachnospiracea	1371	6.41616	0.140743	6.32399	0.104489	6.6523	0.265518	0.00656446	0.758211	46	0.0359375	-			1050	0.00839859	0.714512		894	0.0292055	0.262167
g__Parabacteroidesf__Porphyromon	1371	11.1038	0.160475	11.0045	0.119901	11.369	0.301287	0.0043367	0.758223	47	0.0367188	-			1050	0.0038901	0.809261		894	0.0031426	0.85874
g__Lachnospiraf__Lachnospiraceae	1371	5.89982	0.117164	5.66339	0.0858848	6.06712	0.221221	-0.00586826	0.764002	48	0.0375	-			1050	-0.0259692	0.243227		894	-0.0249114	0.312024
g__Megasphaeraf__Veillonellaceae	1371	0.638137	0.0715665	0.674416	0.0547176	0.660641	0.12951	0.0309861	0.76609	49	0.0382813	-			1050	0.144041	0.243343		894	0.113623	0.401699
g__Faecalibacteriumf__Ruminococc	1371	12.2799	0.169192	12.2782	0.126514	12.1342	0.310316	-0.00383754	0.774646	50	0.0390625	-			1050	0.000585092	0.969536		894	-0.00745304	0.659419
g__f__Ruminococcaceaeo__Clostrid	1371	14.4843	0.183622	14.5056	0.137558	14.5995	0.340511	0.00306451	0.803466	51	0.0398438	-			1050	0.00649903	0.645352		894	0.00497768	0.748314
g__f__Lachnospiraceaeo__Clostrid	1371	12.5798	0.171441	12.5376	0.127841	12.7474	0.31722	0.0030545	0.817334	52	0.040625	-			1050	0.00181203	0.904964		894	0.00345382	0.835594
g__Roseburiaf__Lachnospiraceaeo_	1371	9.00393	0.144483	8.9816	0.108197	8.9284	0.268545	-0.00356975	0.820025	53	0.0414063	-			1050	-0.00142722	0.936533		894	0.00122711	0.950565
g__Prevotellaf__Prevotellaceaeo_	1371	6.56773	0.225872	6.25334	0.161755	6.80559	0.427353	-0.00561675	0.865441	54	0.0421875	-			1050	-0.00622592	0.867843		894	0.00113154	0.978408
g__f__o__SHA98c__Clostridia	1371	2.60165	0.178623	2.52913	0.131541	2.60447	0.334849	-0.010142	0.87754	55	0.0429688	-			1050	-0.0249992	0.732284		894	-0.047973	0.559695
g__Collinsellaf__Coriobacteriace	1371	6.90895	0.127469	6.95982	0.0952606	6.90878	0.23098	0.00257084	0.884967	56	0.04375	-			1050	0.00273005	0.893178		894	0.00690036	0.756802
g__f__o__Clostridialesc__Clostri	1371	13.1016	0.174687	13.1134	0.130779	13.1543	0.323081	0.00160857	0.901167	57	0.0445313	-			1050	0.00105814	0.94312		894	0.00158038	0.922824
g__f__Paraprevotellaceaeo__Bac	1371	0.534777	0.095694	0.587606	0.080043	0.510999	0.169151	0.0208325	0.907565	58	0.0453125	-			1050	0.0457114	0.818214		894	-0.0978778	0.647631
g__f__Rikenellaceaeo__Bacteroida	1371	12.7268	0.172235	12.6586	0.128503	12.8579	0.319156	0.00135448	0.918003	59	0.0460938	-			1050	0.000136349	0.992774		894	0.00416968	0.80048
g__Ruminococcusf__Lachnospirac	1371	9.61451	0.150032	9.58884	0.111827	9.61009	0.274135	-0.00110192	0.941905	60	0.046875	-			1050	-0.00040235	0.981555		894	0.00304935	0.872807
g__Doreaf__Lachnospiraceaeo__Clo	1371	9.19052	0.146631	9.15336	0.109321	9.26116	0.268519	0.00104602	0.945992	61	0.0476563	-			1050	0.00127662	0.942715		894	0.00756338	0.697217
g__Sutterellaf__Alcaligenaceaeo_	1371	3.92051	0.214607	3.73986	0.155741	4.09619	0.416983	-0.00240681	0.963952	62	0.0484375	-			1050	0.00330038	0.956982		894	-0.050822	0.446346
g__Clostridiumf__Clostridiaceaeo	1371	6.82762	0.126644	6.92774	0.0950029	6.72621	0.228608	0.000393645	0.982425	63	0.0492188	-			1050	0.00566434	0.782061		894	0.0125421	0.576617
g__f__Coriobacteriaceaeo__Coriob	1371	7.94012	0.13542	7.99579	0.10228	7.8792	0.25058	0.00012735	0.993879	64	0.05	-			1050	-0.00508263	0.789266		894	0.00731248	0.725205

## Sheet: S6 - PC added×U-sugars (basic)
Supplemental Table 6. Associations between PC added×U-sugars and bactieral genera adjusted according to the basic model (age, sex and energy intake).
Associations are sorted on P-trend.
		T1 (n=193)		T2 (n=192)		T3 (n=192)
Bacteria	n	Mean	SD	Mean	SD	Mean	SD	ß-trend	P-trend	Rank P-value	0.05Q(i/m)	sig(FDR0.05)
g__Odoribacterf__Odoribacterace	577	2.14155	0.242652	2.34055	0.258411	1.38331	0.163621	-0.217065	0.0118192	1	0.00078125	-
g__Succiniclasticumf__Veillonell	577	0.242858	0.114504	0.0943065	0.0418637	0.0510853	0.0280198	-0.794868	0.0196245	2	0.0015625	-
g__Streptococcusf__Streptococcac	577	7.92001	0.209118	8.55418	0.211102	8.62104	0.215218	0.0414704	0.0245629	3	0.00234375	-
g__Lactobacillusf__Lactobacillac	577	2.43848	0.191281	2.84235	0.214918	3.05173	0.231838	0.111449	0.0446075	4	0.003125	-
g__Prevotellaf__Prevotellaceaeo_	577	6.17182	0.299435	6.51234	0.305419	6.99594	0.332512	0.0627579	0.0714682	5	0.00390625	-
g__Lachnospiraf__Lachnospiraceae	577	6.06512	0.183201	5.87842	0.175103	5.66917	0.174443	-0.0337572	0.12533	6	0.0046875	-
g__Dialisterf__Veillonellaceaeo_	577	8.82819	0.350444	9.04607	0.350773	9.5827	0.373504	0.0412329	0.145684	7	0.00546875	-
g__Megasphaeraf__Veillonellaceae	577	0.560203	0.0934836	0.484337	0.0807432	0.762518	0.117542	0.158464	0.164116	8	0.00625	-
g__Prevotellaf__Paraprevotell	577	1.06095	0.165153	0.971434	0.149957	1.37465	0.208338	0.133928	0.221877	9	0.00703125	-
g__Eubacteriumf__Erysipelotric	577	5.6262	0.258395	5.83451	0.263279	6.09203	0.278193	0.0398215	0.22864	10	0.0078125	-
g__Adlercreutziaf__Coriobacteria	577	6.92102	0.195071	6.98731	0.190882	6.59098	0.188602	-0.0245043	0.229948	11	0.00859375	-
g__Acidaminococcusf__Veillonella	577	1.8917	0.271448	1.89082	0.272478	1.49645	0.224695	-0.116669	0.274446	12	0.009375	-
g__Akkermansiaf__Verrucomicrobia	577	5.26188	0.28717	6.12113	0.325239	5.7448	0.318502	0.0426756	0.287785	13	0.0101563	-
g__Lachnobacteriumf__Lachnospira	577	4.10987	0.149711	4.23028	0.148859	3.88907	0.145003	-0.027559	0.296284	14	0.0109375	-
g__f__Paraprevotellaceaeo__Bac	577	0.505155	0.120652	0.365045	0.0930613	0.706523	0.173835	0.17986	0.301206	15	0.0117188	-
g__f__Peptostreptococcaceaeo__Cl	577	6.50374	0.191215	6.71142	0.186608	6.78908	0.189877	0.0212265	0.304904	16	0.0125	-
g__Turicibacterf__Turicibacterac	577	4.25297	0.221035	4.54712	0.224041	4.585	0.227339	0.0369922	0.312151	17	0.0132813	-
g__Bacteroidesf__Bacteroidaceaeo	577	15.1675	0.288225	15.3169	0.2829	14.7784	0.282609	-0.0131132	0.339301	18	0.0140625	-
g__f__o__RF39c__Mollicutes	577	4.00086	0.344305	4.1536	0.351621	4.49389	0.383349	0.0584988	0.343756	19	0.0148438	-
g__f__Coriobacteriaceaeo__Coriob	577	7.80447	0.205146	8.018	0.205095	8.04536	0.209567	0.0150769	0.424106	20	0.015625	-
g__f__Halanaerobiaceaeo__Halanae	577	8.4212	0.216444	8.34861	0.208484	8.18483	0.209197	-0.0142842	0.440146	21	0.0164063	-
g__f__Enterobacteriaceaeo__Enter	577	2.82164	0.199463	2.64458	0.185755	3.03854	0.212296	0.0382187	0.451233	22	0.0171875	-
g__Parabacteroidesf__Porphyromon	577	11.0141	0.244471	11.1991	0.242101	11.2362	0.247295	0.0099127	0.534231	23	0.0179688	-
g__f__o__RF32c__Alphaproteobacte	577	3.17115	0.300534	3.16704	0.298141	3.45287	0.335152	0.0429172	0.536374	24	0.01875	-
g__Sutterellaf__Alcaligenaceaeo_	577	3.68919	0.30712	3.89147	0.315779	3.96855	0.331186	0.0363125	0.550263	25	0.0195312	-
g__f__Christensenellaceaeo__Clos	577	4.46734	0.172763	4.61093	0.17474	4.61541	0.178933	0.0161814	0.56229	26	0.0203125	-
g__Oscillospiraf__Ruminococcacea	577	10.6257	0.240773	10.6194	0.235655	10.4268	0.237766	-0.00949609	0.562558	27	0.0210938	-
g__Lactococcusf__Streptococcacea	577	3.65205	0.211272	3.40895	0.192723	3.48662	0.197516	-0.0226627	0.582344	28	0.021875	-
g__f__o__Bacteroidalesc__Bactero	577	2.75359	0.284638	2.88191	0.294536	2.99347	0.317942	0.0417405	0.583279	29	0.0226563	-
g__f__Erysipelotrichaceaeo__Erys	577	8.38624	0.213873	8.55533	0.21145	8.55552	0.2154	0.00987564	0.588933	30	0.0234375	-
g__f__Mogibacteriaceaeo__Clost	577	6.60801	0.190103	6.82639	0.188855	6.7582	0.191203	0.0109564	0.593737	31	0.0242188	-
g__Catenibacteriumf__Erysipelotr	577	1.1818	0.202407	0.940629	0.163349	1.35307	0.240937	0.0645315	0.602665	32	0.025	-
g__Anaerotruncusf__Ruminococcace	577	2.24192	0.183706	2.36486	0.186978	2.37978	0.192919	0.0295524	0.615625	33	0.0257813	-
g__Paraprevotellaf__Paraprevote	577	4.01265	0.393582	3.44244	0.330184	3.76113	0.366518	-0.0314267	0.653461	34	0.0265625	-
g__Butyricimonasf__Odoribactera	577	7.49504	0.265585	7.8043	0.270238	7.3341	0.26352	-0.0111758	0.664623	35	0.0273438	-
g__Clostridiumf__Clostridiaceaeo	577	6.93392	0.195468	6.92039	0.190006	7.04802	0.194795	0.00830137	0.68106	36	0.028125	-
g__Cetobacteriumf__Fusobacteriac	577	0.00132168	0.00245226	0.00528585	0.00551257	0.00339965	0.00447203	0.356103	0.703956	37	0.0289063	-
g__f__Rikenellaceaeo__Bacteroida	577	12.6504	0.262804	12.9609	0.260309	12.5141	0.260339	-0.00562416	0.706739	38	0.0296875	-
g__f__Clostridiaceaeo__Clostridi	577	6.71302	0.193173	6.51191	0.184228	6.61024	0.188035	-0.00746494	0.718973	39	0.0304688	-
g__Phascolarctobacteriumf__Veill	577	6.3938	0.373629	6.50079	0.365715	6.24831	0.359794	-0.0118533	0.778744	40	0.03125	-
g__Oxalobacterf__Oxalobacteracea	577	2.85572	0.262059	2.65783	0.244639	2.75025	0.258033	-0.0182509	0.785464	41	0.0320313	-
g__Peptococcusf__Peptococcaceaeo	577	0.671062	0.174104	0.370002	0.101899	0.592086	0.168227	-0.0523579	0.788133	42	0.0328125	-
g__Roseburiaf__Lachnospiraceaeo_	577	8.93151	0.221913	9.12032	0.218109	8.85747	0.218286	-0.00441908	0.804013	43	0.0335937	-
g__Coprococcusf__Lachnospiraceae	577	10.3121	0.237083	10.4759	0.234081	10.3979	0.237448	0.00403075	0.807252	44	0.034375	-
g__Ruminococcusf__Ruminococcacea	577	11.2733	0.248591	11.3488	0.243488	11.192	0.245883	-0.00370648	0.815397	45	0.0351562	-
g__Veillonellaf__Veillonellaceae	577	5.1787	0.200111	5.19602	0.193266	5.24253	0.196805	0.0061684	0.822602	46	0.0359375	-
g__f__S247o__Bacteroidalesc__Ba	577	4.69771	0.327577	4.42416	0.302667	4.58855	0.318257	-0.0110092	0.826862	47	0.0367188	-
g__Ruminococcusf__Lachnospirac	577	9.52857	0.228442	9.66589	0.224753	9.59228	0.227629	0.00321471	0.851742	48	0.0375	-
g__Desulfovibriof__Desulfovibrio	577	1.57298	0.200331	1.54916	0.19532	1.6238	0.209165	0.0162459	0.860255	49	0.0382813	-
g__Collinsellaf__Coriobacteriace	577	6.86773	0.194473	6.88537	0.189548	6.82373	0.191667	-0.00326992	0.872382	50	0.0390625	-
g__f__o__YS2c__4C0d2	577	2.14446	0.252631	2.47755	0.288607	2.09684	0.256465	-0.0130515	0.883182	51	0.0398438	-
g__f__Barnesiellaceaeo__Bacter	577	10.636	0.240277	11.0946	0.241044	10.6902	0.241009	0.00221324	0.891326	52	0.040625	-
g__Alistipesf__Rikenellaceaeo__B	577	4.71888	0.289171	4.99647	0.298213	4.7737	0.29337	0.00545872	0.902417	53	0.0414063	-
g__Blautiaf__Lachnospiraceaeo__C	577	11.7088	0.253691	11.8222	0.248397	11.7541	0.251755	0.00184472	0.905531	54	0.0421875	-
g__Fusobacteriumf__Fusobacteriac	577	1.09898	0.148322	0.978418	0.13054	1.11908	0.14837	0.0105214	0.912664	55	0.0429688	-
g__Faecalibacteriumf__Ruminococc	577	12.0973	0.257482	12.3857	0.254321	12.1396	0.256088	0.00151847	0.92071	56	0.04375	-
g__f__o__Clostridialesc__Clostri	577	13.1402	0.268318	13.1758	0.262361	13.1049	0.266135	-0.00138184	0.925118	57	0.0445313	-
g__f__Lachnospiraceaeo__Clostrid	577	12.6492	0.263566	12.7094	0.257636	12.6194	0.260883	-0.00123773	0.934149	58	0.0453125	-
g__SMB53f__Clostridiaceaeo__Clos	577	4.99918	0.185765	4.99712	0.178343	4.97918	0.179731	-0.0020294	0.938806	59	0.0460938	-
g__f__Ruminococcaceaeo__Clostrid	577	14.4525	0.281558	14.5281	0.275474	14.4325	0.279146	-0.00075168	0.957213	60	0.046875	-
g__f__RF16o__Bacteroidalesc__Bac	577	2.18282	0.258844	2.01207	0.231722	2.20855	0.25951	0.00438822	0.959385	61	0.0476563	-
g__f__o__SHA98c__Clostridia	577	2.56332	0.25792	2.8105	0.273969	2.59027	0.258286	0.00334679	0.963624	62	0.0484375	-
g__Anaerostipesf__Lachnospiracea	577	6.45245	0.210304	6.551	0.207563	6.45627	0.209397	0.000150544	0.994882	63	0.0492188	-
g__Doreaf__Lachnospiraceaeo__Clo	577	9.07154	0.222728	9.06562	0.21771	9.07089	0.22151	-3.03349e-05	0.998632	64	0.05	-

## Sheet: S7 - PC added×U-sugars (1)
Supplemental Table 7. Associations between PC added×U-sugars and bactieral genera adjusted according to model 1 (age, sex, energy intake, smoking status and physical activity level).														Interaction			Sensitivity analysis antibiotics				Sensitivity analysis probiotics
Associations are sorted on P-trend.														PC×fiber	PC×BMI
		T1 (n=193)		T2 (n=192)		T3 (n=192)
Bacteria	n	Mean	SD	Mean	SD	Mean	SD	ß-trend	P-trend	Rank P-value	0.05Q(i/m)	sig(FDR0.05)		P-interaction	P-interaction		n	ß-trend	P-trend		n	ß-trend	P-trend
g__Odoribacterf__Odoribacterace	577	2.14888	0.244538	2.36662	0.262376	1.3582	0.162965	-0.221631	0.0116525	1	0.00078125	-		0.1056	0.913906		464	-0.185712	0.0557674		381	-0.145953	0.174067
g__Streptococcusf__Streptococcac	577	7.89143	0.208887	8.56405	0.212215	8.64211	0.217516	0.0446521	0.0163751	2	0.0015625	-		0.775071	0.864184		464	0.0375341	0.0747037		381	0.0194817	0.398451
g__Succiniclasticumf__Veillonell	577	0.253004	0.136029	0.109815	0.0550552	0.0530691	0.030102	-0.784014	0.0237654	3	0.00234375	-		0.650079	0.0897843		464	-0.293099	0.519568		381	-1.90791	0.0219692
g__Lactobacillusf__Lactobacillac	577	2.43509	0.191206	2.84934	0.214966	3.05557	0.234361	0.113009	0.0444275	4	0.003125	-		0.758684	0.159756		464	0.122699	0.0557105		381	0.0903312	0.21075
g__Prevotellaf__Prevotellaceaeo_	577	6.15996	0.29939	6.52414	0.306887	6.99593	0.334899	0.0636577	0.0697849	5	0.00390625	-		0.924447	0.398943		464	0.0328728	0.384776		381	0.0527823	0.224477
g__Lachnospiraf__Lachnospiraceae	577	6.06225	0.183623	5.86704	0.17548	5.68284	0.176247	-0.0323167	0.145817	6	0.0046875	-		0.426828	0.12053		464	-0.0415421	0.0953132		381	-0.038187	0.169936
g__Dialisterf__Veillonellaceaeo_	577	8.83426	0.351113	9.03511	0.350934	9.58797	0.376622	0.0410658	0.150667	7	0.00546875	-		0.660327	0.36725		464	0.0319559	0.325904		381	0.0335508	0.318958
g__f__Peptostreptococcaceaeo__Cl	577	6.46423	0.190543	6.70404	0.187093	6.83677	0.192669	0.0278501	0.181947	8	0.00625	-		0.482117	0.196379		464	0.035002	0.135539		381	0.048899	0.062887
g__Adlercreutziaf__Coriobacteria	577	6.94584	0.196397	6.98178	0.191556	6.57261	0.189693	-0.0274866	0.182321	9	0.00703125	-		0.541095	0.0789317		464	-0.00284425	0.902662		381	-0.023036	0.372492
g__Megasphaeraf__Veillonellaceae	577	0.564322	0.0944669	0.483107	0.0806596	0.759197	0.117506	0.151984	0.184809	10	0.0078125	-		0.0447511	0.734424		464	0.173171	0.184845		381	0.328695	0.0239348
g__f__o__RF39c__Mollicutes	577	3.92427	0.336099	4.18276	0.352847	4.54647	0.388884	0.0737886	0.234581	11	0.00859375	-		0.874816	0.283701		464	0.0866807	0.190032		381	0.0675105	0.376142
g__Acidaminococcusf__Veillonella	577	1.91384	0.277632	1.88554	0.272328	1.49003	0.223774	-0.125057	0.240993	12	0.009375	-		0.443823	0.888042		464	-0.216376	0.0704844		381	-0.2051	0.129242
g__Akkermansiaf__Verrucomicrobia	577	5.26546	0.284845	6.09119	0.320357	5.786	0.319594	0.0464248	0.244412	13	0.0101563	-		0.938189	0.552914		464	0.0712736	0.101059		381	0.0423182	0.394908
g__Turicibacterf__Turicibacterac	577	4.22686	0.218186	4.55937	0.223266	4.60185	0.22837	0.0420437	0.251502	14	0.0109375	-		0.390952	0.0322346		464	0.0583968	0.171562		381	0.0571188	0.227081
g__Prevotellaf__Paraprevotell	577	1.06475	0.167819	0.973655	0.14992	1.36397	0.208068	0.127261	0.252959	15	0.0117188	-		0.39078	0.986237		464	0.100043	0.40196		381	0.266191	0.0516866
g__Eubacteriumf__Erysipelotric	577	5.64106	0.259887	5.85844	0.26542	6.05111	0.278167	0.0350613	0.293766	16	0.0125	-		0.119071	0.858886		464	0.0321013	0.39538		381	0.0439697	0.280247
g__f__Paraprevotellaceaeo__Bac	577	0.510056	0.124695	0.379561	0.0984352	0.698684	0.171952	0.169835	0.333417	17	0.0132813	-		0.921424	0.237949		464	0.253122	0.218851		381	0.137965	0.546455
g__Bacteroidesf__Bacteroidaceaeo	577	15.1651	0.288988	15.3265	0.284278	14.7715	0.284827	-0.013132	0.342816	18	0.0140625	-		0.425704	0.880022		464	-0.0056008	0.720331		381	-0.016731	0.332389
g__Lachnobacteriumf__Lachnospira	577	4.09602	0.149532	4.21026	0.148744	3.92116	0.147256	-0.0215147	0.418849	19	0.0148438	-		0.833207	0.896679		464	-0.0255849	0.391663		381	-0.0179691	0.592736
g__f__Coriobacteriaceaeo__Coriob	577	7.81114	0.205855	8.00165	0.20555	8.05484	0.211628	0.0153231	0.420898	20	0.015625	-		0.519108	0.947015		464	0.0112727	0.599796		381	0.00765988	0.747215
g__f__Enterobacteriaceaeo__Enter	577	2.81996	0.199473	2.64836	0.186545	3.03591	0.214101	0.0371827	0.467717	21	0.0164063	-		0.308158	0.0589406		464	0.0633601	0.269467		381	0.0067872	0.913163
g__f__Christensenellaceaeo__Clos	577	4.46478	0.171627	4.59786	0.173388	4.63123	0.179492	0.0182764	0.512844	22	0.0171875	-		0.941509	0.426429		464	0.0254446	0.393662		381	0.0470219	0.15944
g__Paraprevotellaf__Paraprevote	577	4.03175	0.397464	3.50009	0.34056	3.6823	0.36247	-0.0457541	0.520124	23	0.0179688	-		0.872337	0.821534		464	-0.0587829	0.457417		381	-0.0390303	0.659465
g__Oscillospiraf__Ruminococcacea	577	10.623	0.241372	10.634	0.236963	10.4152	0.239472	-0.00987383	0.550486	24	0.01875	-		0.436202	0.990394		464	-0.00628797	0.736238		381	-0.0103476	0.617332
g__Parabacteroidesf__Porphyromon	577	11.0129	0.245142	11.2241	0.243715	11.2123	0.248939	0.00893189	0.578741	25	0.0195312	-		0.978292	0.354068		464	0.00979721	0.589363		381	-0.00430018	0.829937
g__f__Halanaerobiaceaeo__Halanae	577	8.40676	0.216628	8.31013	0.208289	8.23662	0.212111	-0.0102179	0.584244	26	0.0203125	-		0.844648	0.41339		464	-0.00808882	0.700497		381	0.00261789	0.910967
g__f__o__Bacteroidalesc__Bactero	577	2.74818	0.285106	2.88865	0.295378	2.98723	0.318998	0.0416724	0.587625	27	0.0210938	-		0.923946	0.9721		464	0.119223	0.155617		381	0.088956	0.369601
g__f__Mogibacteriaceaeo__Clost	577	6.6141	0.190799	6.81656	0.189371	6.76168	0.192927	0.0108951	0.599206	28	0.021875	-		0.587881	0.736992		464	0.0109587	0.639032		381	-0.00263161	0.919024
g__Catenibacteriumf__Erysipelotr	577	1.18095	0.207004	0.94075	0.164757	1.35398	0.2465	0.0668887	0.60462	29	0.0226563	-		0.546634	0.33808		464	-0.0133102	0.927199		381	0.181763	0.298724
g__Butyricimonasf__Odoribactera	577	7.49857	0.265366	7.83367	0.271311	7.30241	0.263432	-0.0132602	0.60889	30	0.0234375	-		0.0737538	0.731268		464	0.00667783	0.805711		381	0.000976476	0.972975
g__f__S247o__Bacteroidalesc__Ba	577	4.75524	0.331758	4.44664	0.303434	4.51435	0.311406	-0.0254741	0.612745	31	0.0242188	-		0.723771	0.777855		464	0.00860177	0.877286		381	0.00412475	0.947537
g__f__Erysipelotrichaceaeo__Erys	577	8.39405	0.214674	8.55494	0.212347	8.54785	0.217015	0.00902007	0.624682	32	0.025	-		0.905096	0.40257		464	0.0167159	0.419828		381	0.00550121	0.810508
g__Lactococcusf__Streptococcacea	577	3.64825	0.211551	3.38762	0.192192	3.51216	0.201536	-0.0188988	0.650425	33	0.0257813	-		0.678854	0.212138		464	0.0141148	0.757566		381	-0.0137092	0.779619
g__Sutterellaf__Alcaligenaceaeo_	577	3.71631	0.310159	3.9248	0.320064	3.90507	0.328179	0.0247863	0.686718	34	0.0265625	-		0.132969	0.342833		464	0.020906	0.758747		381	0.0191353	0.787917
g__Cetobacteriumf__Fusobacteriac	577	0.00132619	0.0024624	0.0051285	0.00540337	0.00349129	0.00467507	0.385995	0.687829	35	0.0273438	-		0.864937	0.774737		464	-0.595257	0.669526		381	-14.5858	0.995973
g__f__o__RF32c__Alphaproteobacte	577	3.20116	0.303344	3.2098	0.30271	3.37692	0.326754	0.0267354	0.700665	36	0.028125	-		0.145092	0.860258		464	0.0541514	0.447984		381	-0.00668328	0.933595
g__Collinsellaf__Coriobacteriace	577	6.90454	0.196138	6.87219	0.190007	6.80058	0.192734	-0.00759556	0.711853	37	0.0289063	-		0.974542	0.840987		464	-0.0212453	0.359973		381	-0.00875175	0.733287
g__Clostridiumf__Clostridiaceaeo	577	6.93404	0.196035	6.93257	0.191151	7.03557	0.196074	0.00732949	0.718953	38	0.0296875	-		0.753154	0.101345		464	0.0202284	0.378577		381	0.0207634	0.414218
g__Phascolarctobacteriumf__Veill	577	6.40188	0.375796	6.52275	0.368946	6.22007	0.361139	-0.0146061	0.732119	39	0.0304688	-		0.420739	0.890641		464	-0.00732106	0.879451		381	-0.00607984	0.908083
g__Anaerotruncusf__Ruminococcace	577	2.25473	0.184989	2.38679	0.188325	2.34689	0.190376	0.0197572	0.739065	40	0.03125	-		0.365582	0.727547		464	0.015843	0.814123		381	0.0024054	0.973272
g__f__Rikenellaceaeo__Bacteroida	577	12.6466	0.263427	12.9561	0.26128	12.5225	0.262673	-0.00496437	0.742026	41	0.0320313	-		0.801931	0.298964		464	-0.00184256	0.91357		381	-0.00424681	0.821115
g__f__Clostridiaceaeo__Clostridi	577	6.70533	0.193445	6.50645	0.184765	6.62323	0.189834	-0.00602036	0.773461	42	0.0328125	-		0.622965	0.157004		464	-0.00322916	0.890965		381	-0.00550861	0.833851
g__Ruminococcusf__Ruminococcacea	577	11.279	0.249386	11.3448	0.244388	11.1903	0.247855	-0.00397379	0.804027	43	0.0335937	-		0.848515	0.948036		464	0.000725862	0.968005		381	-0.00684753	0.732489
g__Oxalobacterf__Oxalobacteracea	577	2.85581	0.262475	2.64418	0.242703	2.76204	0.261536	-0.0164783	0.807852	44	0.034375	-		0.385068	0.185505		464	0.0409255	0.577749		381	0.0673427	0.402583
g__Coprococcusf__Lachnospiraceae	577	10.3171	0.237833	10.4745	0.23503	10.3943	0.239325	0.00368261	0.825107	45	0.0351562	-		0.763465	0.768404		464	-0.00104891	0.955488		381	0.00259853	0.900467
g__f__o__YS2c__4C0d2	577	2.14884	0.254036	2.48874	0.290307	2.07519	0.253404	-0.019366	0.827913	46	0.0359375	-		0.371419	0.15653		464	-0.00714198	0.940451		381	0.0763949	0.477193
g__Ruminococcusf__Lachnospirac	577	9.53267	0.229172	9.65538	0.225464	9.59857	0.229687	0.00339889	0.844746	47	0.0367188	-		0.88647	0.576604		464	-0.0013102	0.946648		381	-0.00108126	0.960137
g__Desulfovibriof__Desulfovibrio	577	1.57231	0.199973	1.54863	0.19573	1.62101	0.208815	0.015511	0.866284	48	0.0375	-		0.377496	0.951676		464	0.0662799	0.502608		381	-0.0411847	0.707355
g__Peptococcusf__Peptococcaceaeo	577	0.703632	0.193312	0.383257	0.110648	0.658817	0.20337	-0.0326306	0.870052	49	0.0382813	-		0.326719	0.376449		464	0.0445175	0.840655		381	-0.0483284	0.838153
g__f__o__SHA98c__Clostridia	577	2.55582	0.256665	2.79561	0.272635	2.60881	0.261547	0.00896154	0.90295	50	0.0390625	-		0.425957	0.812372		464	0.00880416	0.91257		381	0.017203	0.854329
g__Alistipesf__Rikenellaceaeo__B	577	4.72997	0.289232	4.97823	0.296623	4.78033	0.294515	0.00523519	0.906499	51	0.0398438	-		0.91158	0.419073		464	0.0339513	0.462841		381	0.0225888	0.669739
g__f__Barnesiellaceaeo__Bacter	577	10.6396	0.240976	11.0998	0.242157	10.6814	0.242811	0.00187236	0.908769	52	0.040625	-		0.774354	0.422503		464	0.00744755	0.684866		381	0.0151591	0.452238
g__Veillonellaf__Veillonellaceae	577	5.17169	0.19766	5.24541	0.193447	5.20193	0.193954	0.00279839	0.918464	53	0.0414063	-		0.861695	0.557028		464	-0.00541866	0.858036		381	-0.0186187	0.593888
g__f__Lachnospiraceaeo__Clostrid	577	12.6525	0.264372	12.7081	0.258692	12.6174	0.263018	-0.00141076	0.925626	54	0.0421875	-		0.617084	0.789579		464	-0.00646435	0.704887		381	-0.00532357	0.777547
g__Fusobacteriumf__Fusobacteriac	577	1.10515	0.148714	0.997274	0.133387	1.0875	0.143186	-0.00721702	0.939742	55	0.0429688	-		0.754111	0.971874		464	0.0133942	0.905761		381	0.0151671	0.907931
g__Roseburiaf__Lachnospiraceaeo_	577	8.91154	0.221958	9.10747	0.218634	8.88984	0.220752	-0.0013337	0.940795	56	0.04375	-		0.217839	0.140409		464	0.00176118	0.930443		381	-0.00795547	0.723116
g__Anaerostipesf__Lachnospiracea	577	6.46039	0.210098	6.56045	0.207673	6.43894	0.209548	-0.00172271	0.941719	57	0.0445313	-		0.991149	0.0274938		464	-0.000179143	0.994516		381	0.00487993	0.866228
g__Faecalibacteriumf__Ruminococc	577	12.0975	0.258213	12.3993	0.255689	12.1261	0.257927	0.00107244	0.944434	58	0.0453125	-		0.852535	0.875647		464	0.00440577	0.799375		381	-0.0136488	0.47699
g__f__o__Clostridialesc__Clostri	577	13.1375	0.268982	13.1711	0.263333	13.1123	0.268461	-0.00097218	0.947732	59	0.0460938	-		0.827889	0.766513		464	-0.00192133	0.908465		381	-0.00055593	0.976031
g__Blautiaf__Lachnospiraceaeo__C	577	11.7287	0.254879	11.8174	0.249363	11.739	0.253609	0.000400847	0.979618	60	0.046875	-		0.613494	0.608209		464	-0.00508728	0.774118		381	-0.00425236	0.827675
g__f__RF16o__Bacteroidalesc__Bac	577	2.20043	0.262635	2.00803	0.231807	2.19835	0.258246	-0.00195209	0.98199	61	0.0476563	-		0.210681	0.198615		464	-0.0998677	0.286212		381	-0.0616576	0.54608
g__f__Ruminococcaceaeo__Clostrid	577	14.4453	0.28218	14.5295	0.276641	14.4384	0.281554	-0.000264319	0.985077	62	0.0484375	-		0.899366	0.835751		464	-0.00302795	0.849507		381	-0.00362226	0.837676
g__Doreaf__Lachnospiraceaeo__Clo	577	9.07304	0.223394	9.06522	0.218636	9.06976	0.22337	-0.000178795	0.992007	63	0.0492188	-		0.901696	0.484311		464	-0.00204133	0.919389		381	0.00708399	0.749761
g__SMB53f__Clostridiaceaeo__Clos	577	4.98871	0.185323	4.99587	0.178479	4.9912	0.18118	0.000237434	0.992877	64	0.05	-		0.529455	0.0896048		464	0.028009	0.339999		381	0.043519	0.174029

## Sheet: S8- PC added×U-sugars (1+fiber)
Supplemental Table 8. Associations between PC added×U-sugars and bactieral genera adjusted according to model 1 (age, sex, energy intake, smoking status and physical activity level) + fiber intake.
Associations are sorted on P-trend.
		T1 (n=193)		T2 (n=192)		T3 (n=192)
Bacteria	n	Mean	SD	Mean	SD	Mean	SD	ß-trend	P-trend	Rank P-value	0.05Q(i/m)	sig(FDR0.05)
g__Odoribacterf__Odoribacterace	577	2.12947	0.243477	2.36177	0.261558	1.36972	0.165501	-0.212676	0.0165236	1	0.00078125	-
g__Succiniclasticumf__Veillonell	577	0.27046	0.150783	0.109855	0.0557684	0.0528016	0.0303588	-0.821179	0.020716	2	0.0015625	-
g__Lactobacillusf__Lactobacillac	577	2.40964	0.190265	2.84672	0.214671	3.09438	0.241166	0.1247	0.0296932	3	0.00234375	-
g__Streptococcusf__Streptococcac	577	7.94017	0.212088	8.58194	0.21291	8.57186	0.219241	0.03771	0.0476076	4	0.003125	-
g__Prevotellaf__Prevotellaceaeo_	577	6.14167	0.300762	6.51842	0.306736	7.02298	0.341311	0.0670345	0.0614402	5	0.00390625	-
g__Adlercreutziaf__Coriobacteria	577	6.98496	0.199431	6.99437	0.192104	6.52439	0.191101	-0.0337277	0.109602	6	0.0046875	-
g__f__o__RF39c__Mollicutes	577	3.85942	0.330705	4.16345	0.350481	4.65866	0.407013	0.0943665	0.135493	7	0.00546875	-
g__Dialisterf__Veillonellaceaeo_	577	8.82404	0.353958	9.03291	0.350971	9.60158	0.382802	0.0422665	0.148129	8	0.00625	-
g__f__Peptostreptococcaceaeo__Cl	577	6.45686	0.192059	6.70144	0.187241	6.84704	0.196322	0.0292448	0.171423	9	0.00703125	-
g__Megasphaeraf__Veillonellaceae	577	0.562581	0.0942582	0.482167	0.080525	0.762875	0.118708	0.155178	0.178087	10	0.0078125	-
g__Akkermansiaf__Verrucomicrobia	577	5.25265	0.286068	6.08395	0.32044	5.80802	0.32669	0.0505604	0.214974	11	0.00859375	-
g__Lachnospiraf__Lachnospiraceae	577	6.02988	0.184318	5.85775	0.175349	5.72253	0.180289	-0.0261912	0.249495	12	0.009375	-
g__Acidaminococcusf__Veillonella	577	1.89302	0.27663	1.887	0.272761	1.50933	0.230882	-0.113114	0.300327	13	0.0101563	-
g__Turicibacterf__Turicibacterac	577	4.24184	0.221284	4.56354	0.223568	4.58147	0.23106	0.0382675	0.308883	14	0.0109375	-
g__Prevotellaf__Paraprevotell	577	1.07241	0.170943	0.976977	0.150911	1.35043	0.209777	0.116094	0.311289	15	0.0117188	-
g__Collinsellaf__Coriobacteriace	577	6.97823	0.200389	6.89274	0.190744	6.71057	0.193041	-0.0195377	0.353303	16	0.0125	-
g__f__Christensenellaceaeo__Clos	577	4.43729	0.171712	4.59024	0.172937	4.66989	0.183744	0.0255827	0.369983	17	0.0132813	-
g__f__Halanaerobiaceaeo__Halanae	577	8.45506	0.220094	8.32496	0.208876	8.17574	0.21388	-0.0167927	0.379761	18	0.0140625	-
g__f__Paraprevotellaceaeo__Bac	577	0.52215	0.129239	0.3862	0.100833	0.680352	0.166207	0.143679	0.412699	19	0.0148438	-
g__Bacteroidesf__Bacteroidaceaeo	577	15.1443	0.291266	15.3202	0.284407	14.7981	0.289809	-0.0113914	0.421417	20	0.015625	-
g__f__Mogibacteriaceaeo__Clost	577	6.58923	0.191773	6.80908	0.189319	6.79503	0.197032	0.0153725	0.468918	21	0.0164063	-
g__Parabacteroidesf__Porphyromon	577	10.9901	0.246798	11.2171	0.24377	11.2431	0.253629	0.0114063	0.488397	22	0.0171875	-
g__f__Coriobacteriaceaeo__Coriob	577	7.84078	0.20861	8.00999	0.205922	8.01517	0.213846	0.0110177	0.571664	23	0.0179688	-
g__f__o__Bacteroidalesc__Bactero	577	2.74582	0.286176	2.88626	0.296411	2.99172	0.323996	0.0429433	0.58241	24	0.01875	-
g__Sutterellaf__Alcaligenaceaeo_	577	3.70245	0.309403	3.90566	0.31948	3.94302	0.338054	0.0317842	0.610222	25	0.0195312	-
g__f__Clostridiaceaeo__Clostridi	577	6.73331	0.196254	6.51438	0.185158	6.58823	0.19185	-0.0109064	0.610601	26	0.0203125	-
g__Paraprevotellaf__Paraprevote	577	3.99794	0.397309	3.49486	0.339928	3.71961	0.37247	-0.0369225	0.612109	27	0.0210938	-
g__Oscillospiraf__Ruminococcacea	577	10.6085	0.24326	10.6297	0.237068	10.4339	0.243684	-0.00821832	0.62728	28	0.021875	-
g__Lactococcusf__Streptococcacea	577	3.64863	0.21333	3.38775	0.192427	3.51166	0.204566	-0.0194217	0.648556	29	0.0226563	-
g__Phascolarctobacteriumf__Veill	577	6.42764	0.37969	6.53401	0.370009	6.18439	0.362761	-0.0192678	0.656677	30	0.0234375	-
g__Roseburiaf__Lachnospiraceaeo_	577	8.84216	0.22213	9.08594	0.218307	8.98185	0.226755	0.00788563	0.668126	31	0.0242188	-
g__Veillonellaf__Veillonellaceae	577	5.1324	0.197144	5.22988	0.192609	5.25576	0.198917	0.0118609	0.670817	32	0.025	-
g__Lachnobacteriumf__Lachnospira	577	4.06152	0.149568	4.20058	0.148506	3.96494	0.151267	-0.0114357	0.674749	33	0.0257813	-
g__Butyricimonasf__Odoribactera	577	7.48765	0.266812	7.82872	0.271483	7.31837	0.268228	-0.0109579	0.678772	34	0.0265625	-
g__Doreaf__Lachnospiraceaeo__Clo	577	9.13048	0.227054	9.08215	0.219243	8.99588	0.224953	-0.00741933	0.684553	35	0.0273438	-
g__Faecalibacteriumf__Ruminococc	577	12.045	0.259377	12.3831	0.255578	12.1955	0.263633	0.00626478	0.690904	36	0.028125	-
g__f__o__RF32c__Alphaproteobacte	577	3.20121	0.304307	3.20982	0.303031	3.37684	0.329606	0.0265883	0.705221	37	0.0289063	-
g__Fusobacteriumf__Fusobacteriac	577	1.13447	0.155183	0.997952	0.13299	1.05302	0.13951	-0.0365825	0.708049	38	0.0296875	-
g__Alistipesf__Rikenellaceaeo__B	577	4.68246	0.288019	4.96645	0.295496	4.84188	0.303505	0.0169192	0.710348	39	0.0304688	-
g__f__Enterobacteriaceaeo__Enter	577	2.86293	0.203622	2.66273	0.187238	2.97344	0.210045	0.018783	0.716586	40	0.03125	-
g__Cetobacteriumf__Fusobacteriac	577	0.00139402	0.00261136	0.00513299	0.00541277	0.00328183	0.00440401	0.316522	0.747374	41	0.0320313	-
g__f__Rikenellaceaeo__Bacteroida	577	12.6482	0.265914	12.9566	0.261515	12.5204	0.266738	-0.00491556	0.750144	42	0.0328125	-
g__Peptococcusf__Peptococcaceaeo	577	0.716049	0.20006	0.393044	0.1157	0.641964	0.199483	-0.0629277	0.757095	43	0.0335937	-
g__Coprococcusf__Lachnospiraceae	577	10.3041	0.239698	10.4706	0.23514	10.4116	0.243544	0.00521992	0.759581	44	0.034375	-
g__Blautiaf__Lachnospiraceaeo__C	577	11.7829	0.258578	11.8338	0.249941	11.6693	0.256028	-0.00483326	0.76342	45	0.0351562	-
g__Catenibacteriumf__Erysipelotr	577	1.20528	0.214307	0.94721	0.166351	1.31435	0.241528	0.0386564	0.770155	46	0.0359375	-
g__Eubacteriumf__Erysipelotric	577	5.77375	0.266735	5.90904	0.265286	5.86087	0.269299	0.00749395	0.824748	47	0.0367188	-
g__Clostridiumf__Clostridiaceaeo	577	6.95343	0.198472	6.93857	0.191502	7.0101	0.198493	0.0040675	0.845316	48	0.0375	-
g__f__o__YS2c__4C0d2	577	2.14875	0.254968	2.48866	0.290949	2.07536	0.257061	-0.0176145	0.845541	49	0.0382813	-
g__Ruminococcusf__Ruminococcacea	577	11.2703	0.251535	11.3422	0.24454	11.2016	0.252046	-0.0030219	0.853755	50	0.0390625	-
g__f__Erysipelotrichaceaeo__Erys	577	8.43813	0.217834	8.56927	0.212919	8.48875	0.218864	0.00300094	0.873579	51	0.0398438	-
g__f__S247o__Bacteroidalesc__Ba	577	4.68924	0.327002	4.40565	0.300068	4.62143	0.325395	-0.00718234	0.888389	52	0.040625	-
g__f__Lachnospiraceaeo__Clostrid	577	12.6609	0.26708	12.7106	0.258965	12.6066	0.266965	-0.00213231	0.89038	53	0.0414063	-
g__Oxalobacterf__Oxalobacteracea	577	2.83724	0.262476	2.6397	0.24232	2.78753	0.26873	-0.00900723	0.896544	54	0.0421875	-
g__f__o__SHA98c__Clostridia	577	2.55739	0.257907	2.79679	0.273343	2.60605	0.264385	0.00878476	0.9062	55	0.0429688	-
g__SMB53f__Clostridiaceaeo__Clos	577	4.97766	0.186565	4.9923	0.178507	5.0055	0.184667	0.00278868	0.918423	56	0.04375	-
g__Desulfovibriof__Desulfovibrio	577	1.57692	0.200984	1.55695	0.198138	1.60667	0.209427	0.00924643	0.921058	57	0.0445313	-
g__f__Barnesiellaceaeo__Bacter	577	10.6474	0.243428	11.1021	0.242395	10.6713	0.246353	0.00129402	0.938332	58	0.0453125	-
g__f__Ruminococcaceaeo__Clostrid	577	14.4287	0.284472	14.5246	0.276786	14.46	0.2865	0.00110187	0.939287	59	0.0460938	-
g__f__o__Clostridialesc__Clostri	577	13.1384	0.271519	13.1714	0.26357	13.1111	0.272711	-0.0010296	0.945922	60	0.046875	-
g__f__RF16o__Bacteroidalesc__Bac	577	2.20521	0.263509	2.0111	0.232367	2.18849	0.258442	-0.0055978	0.948696	61	0.0476563	-
g__Ruminococcusf__Lachnospirac	577	9.56887	0.232277	9.66617	0.225917	9.55154	0.232128	-0.000888493	0.960108	62	0.0484375	-
g__Anaerotruncusf__Ruminococcace	577	2.29636	0.189654	2.41432	0.190626	2.28254	0.185718	-0.0029427	0.960944	63	0.0492188	-
g__Anaerostipesf__Lachnospiracea	577	6.45534	0.21186	6.55897	0.207788	6.44548	0.213054	-0.000712933	0.976412	64	0.05	-

[truncated: 12 more sheets: S9 - PC added×U-sugars (1+BMI), S10 - PC added×U-sugars (2), S11 - SSB (basic), S12 - SSB (1) , S13 - SSB (1+fiber), S14 - SSB (1+BMI), S15 - SSB (2), S16 - ASB (basic), S17 - ASB (1), S18 - ASB (1+fiber), S19 - ASB (1+BMI), S20 - ASB (2)]
